# Supplementary material for: Neuronal gene expression in two generations of the marine parasitic worm, Cryptocotyle lingua
Source: Commun Biol. 2023 Dec 18;6:1279. doi: 10.1038/s42003-023-05675-4 (PMC10728431; doi:10.1038/s42003-023-05675-4)
Supplement: Supplementary file 4 — Supplementary Data 1–9 [file 42003_2023_5675_MOESM4_ESM.xlsx]

## Sheet: Supplementary Data1
Subgroup	C.lingua gene	C.lingua_trans_Id	C.lingua_genes_id	Description	Ref. protein accession	blastp E-value	Redia_R7	Redia_R8	Redia_R9	Cerc_C7	Cerc_C8	Cerc_C9	logFC	logCPM	LR	PValue	FDR	Cerc_UP	Redia_UP
Homeobox domain-containing protein	ClHBP1	Cl1_T10216_c0_g2_i2	Cl1_T10216_c0_g2	Homeobox domain-containing protein	TPP62430	1.18e-42	3.028	4.77	2.39	1.69	8.011	1.646	0.808499	8.80907	5.05146	0.0246052	0.0414695	.	.
Homeobox domain-containing protein	ClHBP2	Cl1_T10252_c0_g1_i2	Cl1_T10252_c0_g1	Homeobox protein Hox-D9-like	HXD9_CHICK	4.57e-22	1.75	1.923	1.863	0.632	0.517	0.54	-0.736891	7.1195	4.0234	0.0448731	0.0712271	.	.
Homeobox domain-containing protein	ClHBP3	Cl1_T10434_c0_g1_i1	Cl1_T10434_c0_g1	Homeobox protein SMOX-5	SMOX5_SCHMA	1.33e-40	9.898	7.017	9.391	1.196	0.834	0.729	-2.28116	8.89205	46.9194	7.39667e-12	5.16047e-11	.	UP
Homeobox domain-containing protein	ClHBP4	Cl1_T10463_c0_g1_i2	Cl1_T10463_c0_g1	Brain-specific homeobox/POU domain protein 3	BRN3_CHICK	1.92e-59	3.089	1.448	1.684	0.02	0	0	-6.60107	6.86064	63.2202	1.84839e-15	2.21807e-14	.	UP
Homeobox domain-containing protein	ClHBP5	Cl1_T10664_c0_g1_i1	Cl1_T10664_c0_g1	LIM/homeobox protein Lhx2-like	LHX2_MOUSE	2.55e-27	2.223	1.507	0.941	0.929	0.987	1.156	0.390443	7.26371	1.16548	0.280333	0.340485	.	.
Homeobox domain-containing protein	ClHBP6	Cl1_T10670_c0_g1_i1	Cl1_T10670_c0_g1	Motor neuron and pancreas homeobox protein 1-like	MNX1_HUMAN	2.19e-29	1.698	1.365	2.127	1.532	0.564	0.641	0.00105405	7.28778	7.96704e-06	0.997748	0.997748	.	.
Homeobox domain-containing protein	ClHBP7	Cl1_T10704_c0_g1_i1	Cl1_T10704_c0_g1	ALX homeobox protein 1-like	ALX1_HUMAN	3.23e-26	2.45	2.256	1.44	1.196	1.21	0.917	0.0855417	7.52689	0.0688667	0.792994	0.826036	.	.
Homeobox domain-containing protein	ClHBP8	Cl1_T11637_c0_g1_i1	Cl1_T11637_c0_g1	Homeobox protein bagpipe-like	BAGP_DROME	2.25e-28	4.07	3.163	2.767	0.553	0.552	0.352	-1.80682	7.67671	24.1597	8.86668e-07	3.02273e-06	.	UP
Homeobox domain-containing protein	ClHBP9	Cl1_T12377_c0_g1_i2	Cl1_T12377_c0_g1	Homeobox protein Hox-A4-like	HXA4_LINSA	1.43e-18	2.135	2.056	1.082	0	0	0	-7.85979	6.65771	59.3157	1.34302e-14	1.34302e-13	.	UP
Homeobox domain-containing protein	ClHBP10	Cl1_T12903_c0_g1_i4	Cl1_T12903_c0_g1	Homeobox protein DLX-6-like	DLX6_HUMAN	2.22e-29	1.602	1.665	1.459	0.435	0.493	0.402	-0.859181	6.8862	4.84463	0.0277324	0.0454629	.	.
Homeobox domain-containing protein	ClHBP11	Cl1_T12906_c0_g1_i3	Cl1_T12906_c0_g1	ALX homeobox protein 1-like	ALX1_DANRE	1.15e-23	2.468	1.44	1.289	1.561	0.987	0.452	0.137503	7.34326	0.15735	0.691609	0.733154	.	.
Homeobox domain-containing protein	ClHBP12	Cl1_T13169_c0_g1_i2	Cl1_T13169_c0_g1	Homeobox protein DBX1-A-like	DBX1A_DANRE	3.39e-22	2.354	1.398	1.637	0.069	0.247	0.264	-2.27348	6.82933	22.357	2.26389e-06	7.22518e-06	.	UP
Homeobox domain-containing protein	ClHBP13	Cl1_T1330_c0_g1_i1	Cl1_T1330_c0_g1	POU domain, class 2, transcription factor 1-like	PO2F1_PIG	3.24e-19	36.241	24.897	28.343	41.909	38.092	52.37	1.53382	12.2254	32.6178	1.12183e-08	5.11301e-08	UP	.
Homeobox domain-containing protein	ClHBP14	Cl1_T13305_c0_g1_i1	Cl1_T13305_c0_g1	Pituitary homeobox 3	PITX3_MOUSE	7.54e-35	1.444	1.274	0.743	1.324	0.987	0.968	0.89359	7.11284	6.67053	0.00980203	0.0176084	.	.
Homeobox domain-containing protein	ClHBP15	Cl1_T14445_c0_g1_i1	Cl1_T14445_c0_g1	Paired box protein Pax-6	PAX6_ORYLA	7.36e-74	2.766	2.314	1.459	1.176	1.034	0.93	-0.0782398	7.54345	0.0562042	0.812599	0.843529	.	.
Homeobox domain-containing protein	ClHBP16	Cl1_T15620_c0_g1_i1	Cl1_T15620_c0_g1	Segmentation protein even-skipped-like	EVE_DROME	5.54e-18	1.435	0.907	1.713	0.326	0.317	0.226	-1.21217	6.61479	7.56739	0.00594339	0.0112849	.	.
Homeobox domain-containing protein	ClHBP17	Cl1_T16499_c0_g1_i1	Cl1_T16499_c0_g1	Homeobox protein MSH-B-like	MSXB_DANRE	1.41e-13	1.637	1.232	0.856	0.682	0.728	0	-0.556653	6.70141	1.40157	0.23646	0.293132	.	.
Homeobox domain-containing protein	ClHBP18	Cl1_T17363_c0_g1_i1	Cl1_T17363_c0_g1	Protein sine oculis	SO_DROME	4.75e-90	2.424	2.048	1.948	1.937	1.821	1.294	0.611203	7.83669	3.86686	0.0492487	0.0761578	.	.
Homeobox domain-containing protein	ClHBP19	Cl1_T17811_c0_g1_i1	Cl1_T17811_c0_g1	Retinal homeobox protein Rx2-like	RX2_ORYLA	1.4e-20	2.135	1.14	1.27	0.237	0.07	0.264	-2.04306	6.64394	18.1194	2.07476e-05	5.98488e-05	.	UP
Homeobox domain-containing protein	ClHBP20	Cl1_T17994_c0_g1_i1	Cl1_T17994_c0_g1	LIM homeobox transcription factor 1-alpha	LMX1A_HUMAN	1.97e-41	1.304	1.806	0.894	0.03	0.141	0.038	-3.26437	6.39888	28.9006	7.61908e-08	3.08882e-07	.	UP
Homeobox domain-containing protein	ClHBP21	Cl1_T18973_c0_g1_i1	Cl1_T18973_c0_g1	Brain-specific homeobox protein homolog-like	BSH_HUMAN	1.26e-27	1.698	1.698	1.186	0.138	0.505	0.189	-1.53689	6.72617	11.6369	0.000646556	0.00149205	.	.
Homeobox domain-containing protein	ClHBP22	Cl1_T19434_c0_g1_i1	Cl1_T19434_c0_g1	Iroquois-class homeodomain protein IRX-6	IRX6_MOUSE	1.8e-37	1.234	1.382	0.8	0.494	0.247	0.302	-0.731347	6.50417	2.875	0.0899647	0.129136	.	.
Homeobox domain-containing protein	ClHBP23	Cl1_T20939_c0_g1_i2	Cl1_T20939_c0_g1	POU domain, class 6, transcription factor 1	PO6F1_MOUSE	8.04e-60	2.302	1.265	1.986	0.217	0.153	0.075	-2.61825	6.83422	28.5377	9.1893e-08	3.58025e-07	.	UP
Homeobox domain-containing protein	ClHBP24	Cl1_T21642_c0_g1_i1	Cl1_T21642_c0_g1	Protein gooseberry-neuro	GSBN_DROME	6.1e-30	1.549	1.049	1.016	0.02	0.035	0.025	-4.38713	6.23838	34.7749	3.70122e-09	1.79091e-08	.	UP
Homeobox domain-containing protein	ClHBP25	Cl1_T22445_c0_g1_i1	Cl1_T22445_c0_g1	Homeobox protein EMX2-like	EMX2_BOVIN	4.03e-27	4.105	2.364	1.364	1.018	1.092	0.566	-0.541792	7.62333	2.39946	0.121377	0.16627	.	.
Homeobox domain-containing protein	ClHBP26	Cl1_T2264_c0_g1_i1	Cl1_T2264_c0_g1	Ceramide synthase 4	CERS4_MOUSE	1.91e-67	25.021	33.013	27.609	11.957	17.431	13.058	-0.056762	11.2017	0.0473853	0.827677	0.853275	.	.
Homeobox domain-containing protein	ClHBP27	Cl1_T2565_c0_g1_i1	Cl1_T2565_c0_g1	Homeobox protein extradenticle	EXD_ANOGA	7.52e-145	93.853	78.711	98.119	44.004	38.867	31.583	-0.282688	12.7415	1.16901	0.279604	0.340485	.	.
Homeobox domain-containing protein	ClHBP28	Cl1_T25782_c0_g1_i12	Cl1_T25782_c0_g1	Homeobox domain-containing protein	CAH8574460	1e-70	3.291	6.459	2.964	5.415	16.891	3.67	1.79827	9.77406	33.3814	7.5744e-09	3.60686e-08	UP	.
Homeobox domain-containing protein	ClHBP29	Cl1_T2709_c0_g1_i1	Cl1_T2709_c0_g1	Homeobox protein ceh-18-like	HM18_CAEEL	7.9e-15	26.544	15.333	14.134	20.13	18.417	16.464	0.990312	11.1354	12.961	0.000318051	0.000782091	.	.
Homeobox domain-containing protein	ClHBP30	Cl1_T3018_c0_g1_i2	Cl1_T3018_c0_g1	Homeobox protein unc-4 homolog	UNC4_DANRE	5.71e-36	3.011	2.272	2.701	44.913	91.7	64.347	5.55532	12.4449	244.927	3.31529e-55	9.94586e-53	UP	.
Homeobox domain-containing protein	ClHBP31	Cl1_T3020_c0_g1_i1	Cl1_T3020_c0_g1	Homeobox protein SMOX-1	SMOX1_SCHMA	2.39e-57	23.673	22.242	19.658	4.15	4.405	4.348	-1.37767	10.3313	24.3218	8.15106e-07	2.81071e-06	.	UP
Homeobox domain-containing protein	ClHBP32	Cl1_T3662_c0_g1_i1	Cl1_T3662_c0_g1	LIM/homeobox protein Lhx5	LHX5_RAT	2.56e-40	6.161	5.244	3.962	2.144	2.196	1.835	-0.339265	8.62404	1.29484	0.255158	0.313719	.	.
Homeobox domain-containing protein	ClHBP33	Cl1_T3663_c0_g1_i1	Cl1_T3663_c0_g1	Homeobox protein Meis3	MEIS3_HUMAN	1.43e-52	17.573	18.97	10.558	4.813	3.853	3.33	-0.983053	9.96834	12.1156	0.000500016	0.00118114	.	.
Homeobox domain-containing protein	ClHBP34	Cl1_T38983_c0_g1_i1	Cl1_T38983_c0_g1	Homeobox protein aristaless-like 3	ALX3_HUMAN	9.76e-33	3.781	2.863	2.362	0.158	0.352	0.088	-2.9399	7.41983	42.3248	7.73066e-11	4.73306e-10	.	UP
Homeobox domain-containing protein	ClHBP35	Cl1_T3992_c0_g1_i1	Cl1_T3992_c0_g1	Homeotic protein ultrabithorax	UBX_JUNCO	4.09e-37	11.158	9.473	8.253	0.642	0.658	0.515	-3.02033	8.93746	73.6522	9.31664e-18	1.3975e-16	.	UP
Homeobox domain-containing protein	ClHBP36	Cl1_T4282_c0_g1_i1	Cl1_T4282_c0_g1	LIM/homeobox protein Lhx5	LHX5_RAT	4.36e-40	19.639	21.626	15.734	14.675	15.822	13.096	0.585172	10.9438	4.96906	0.0258046	0.043248	.	.
Homeobox domain-containing protein	ClHBP37	Cl1_T4539_c0_g1_i2	Cl1_T4539_c0_g1	Homeobox protein DTH-2	HMH2_GIRTI	7.54e-37	10.493	9.348	6.324	2.382	2.631	2.011	-0.915922	9.16918	9.56768	0.00198033	0.00401419	.	.
Homeobox domain-containing protein	ClHBP38	Cl1_T4705_c0_g1_i2	Cl1_T4705_c0_g1	Homeobox domain-containing protein	KAG5443324	0	8.673	10.005	6.286	1.492	1.351	1.018	-1.71645	8.91467	29.9878	4.34771e-08	1.83706e-07	.	UP
Homeobox domain-containing protein	ClHBP39	Cl1_T4841_c0_g1_i4	Cl1_T4841_c0_g1	Homeobox protein Meis1	MEIS1_HUMAN	1.19e-47	9.259	10.08	6.088	4.684	3.982	3.029	-0.146496	9.41117	0.272868	0.601414	0.657969	.	.
Homeobox domain-containing protein	ClHBP40	Cl1_T5128_c0_g1_i3	Cl1_T5128_c0_g1	Homeobox protein slou	SLOU_DROME	5.45e-34	7.29	6.609	6.051	0.356	0.282	0.339	-3.37774	8.41865	74.8185	5.16035e-18	8.60058e-17	.	UP
Homeobox domain-containing protein	ClHBP41	Cl1_T5327_c0_g1_i1	Cl1_T5327_c0_g1	Iroquois-class homeodomain protein IRX-4	IRX4_CHICK	4.36e-38	11.701	9.431	7.5	1.295	1.398	0.98	-1.99109	9.0509	38.9179	4.42018e-10	2.45566e-09	.	UP
Homeobox domain-containing protein	ClHBP42	Cl1_T5555_c0_g1_i1	Cl1_T5555_c0_g1	Homeobox protein aristaless-like 4-like	ALX4_MOUSE	5.55e-19	9.854	8.732	5.627	6.66	6.683	4.675	0.554182	9.6861	4.06189	0.0438614	0.0699915	.	.
Homeobox domain-containing protein	ClHBP43	Cl1_T5684_c0_g1_i2	Cl1_T5684_c0_g1	Homeobox protein Meis3-like	MEIS3_MOUSE	2.24e-12	7.666	7.924	5.815	2.895	1.891	1.584	-0.802113	8.93602	7.10756	0.00767596	0.0141999	.	.
Homeobox domain-containing protein	ClHBP44	Cl1_T5727_c0_g1_i4	Cl1_T5727_c0_g1	POU domain protein CF1A	CF1A_DROME	1.51e-81	3.072	2.997	1.797	10.485	9.373	5.354	2.62974	9.58136	80.0309	3.686e-19	7.89858e-18	UP	.
Homeobox domain-containing protein	ClHBP45	Cl1_T59728_c0_g1_i4	Cl1_T59728_c0_g1	LIM/homeobox protein Lhx2-like	LHX2_MOUSE	1.54e-20	6.476	4.295	4.178	0.356	0.341	0.214	-3.05629	8.0608	58.3309	2.21532e-14	2.14386e-13	.	UP
Homeobox domain-containing protein	ClHBP46	Cl1_T6544_c0_g1_i3	Cl1_T6544_c0_g1	Homeobox protein engrailed-like SMOX-2	SMOX2_SCHMA	3.65e-55	7.343	4.062	6.615	1.038	1.633	0.867	-1.36497	8.54038	13.825	0.000200645	0.000505828	.	UP
Homeobox domain-containing protein	ClHBP47	Cl1_T6618_c0_g1_i2	Cl1_T6618_c0_g1	Homeobox protein H17	HM17_APIME	1.64e-37	11.824	11.537	14.087	1.393	1.175	0.968	-2.426	9.35489	56.2068	6.52364e-14	5.93058e-13	.	UP
Homeobox domain-containing protein	ClHBP48	Cl1_T6657_c0_g1_i1	Cl1_T6657_c0_g1	Hepatocyte nuclear factor 6	HNF6_MOUSE	1.61e-86	24.61	26.662	21.719	25.634	23.586	19.128	0.864727	11.4776	11.1308	0.000849071	0.00187295	.	.
Homeobox domain-containing protein	ClHBP49	Cl1_T6684_c0_g1_i1	Cl1_T6684_c0_g1	Iroquois-class homeodomain protein IRX-6	IRX6_HUMAN	4.86e-35	4.778	4.162	3.642	1.729	1.985	2.79	-0.0064495	8.48713	0.00042718	0.98351	0.986893	.	.
Homeobox domain-containing protein	ClHBP50	Cl1_T6699_c0_g1_i4	Cl1_T6699_c0_g1	Homeobox protein cut-like 1-like	CUX1_CANLF	1.01e-11	4.901	5.028	3.519	2.263	1.938	1.521	-0.266691	8.47121	0.800873	0.370833	0.431201	.	.
Homeobox domain-containing protein	ClHBP51	Cl1_T6785_c0_g1_i1	Cl1_T6785_c0_g1	Homeobox protein MOX-2-like	MEOX2_XENLA	1.03e-25	2.197	1.548	1.722	0.366	0.305	0.176	-1.70553	6.91604	16.0021	6.32721e-05	0.000175756	.	UP
Homeobox domain-containing protein	ClHBP52	Cl1_T7062_c0_g1_i1	Cl1_T7062_c0_g1	Insulin gene enhancer protein ISL-2	ISL2_CHICK	5.06e-41	6.441	6.06	5.825	1.808	0.893	1.005	-1.36998	8.57246	17.8219	2.42575e-05	6.86532e-05	.	UP
Homeobox domain-containing protein	ClHBP53	Cl1_T731_c0_g1_i1	Cl1_T731_c0_g1	Putative homeodomain transcription factor 2	PHTF2_MOUSE	5.14e-70	16.322	16.365	21.54	31.108	25.547	35.24	1.72545	11.6472	42.8621	5.87373e-11	3.83069e-10	UP	.
Homeobox domain-containing protein	ClHBP54	Cl1_T7625_c0_g1_i5	Cl1_T7625_c0_g1	LIM/homeobox protein Lhx3	LHX3_DANRE	1.04e-102	5.75	3.38	7.387	1.057	2.396	3.343	-0.363966	8.73439	1.01017	0.314862	0.374836	.	.
Homeobox domain-containing protein	ClHBP55	Cl1_T7977_c0_g1_i2	Cl1_T7977_c0_g1	Homeobox protein SMOX-3	SMOX3_SCHMA	4.12e-37	2.24	2.339	1.477	1.551	2.561	2.023	0.973851	7.95206	9.25307	0.00235101	0.00470202	.	.
Homeobox domain-containing protein	ClHBP56	Cl1_T7993_c0_g1_i1	Cl1_T7993_c0_g1	Homeobox protein ceh-31	HM31_CAEEL	1.29e-39	2.319	2.064	2.541	1.334	2.842	1.785	0.699726	8.01205	4.36858	0.0366074	0.0587284	.	.
Homeobox domain-containing protein	ClHBP57	Cl1_T8098_c0_g1_i1	Cl1_T8098_c0_g1	Homeobox protein Hox-D1-like	HXD1_HUMAN	8.14e-25	3.264	3.371	2.418	1.285	0.963	1.961	-0.169146	7.96486	0.248458	0.618163	0.669491	.	.
Homeobox domain-containing protein	ClHBP58	Cl1_T8101_c0_g1_i1	Cl1_T8101_c0_g1	Homeobox protein Nkx-6.1	NKX61_MESAU	3.38e-39	3.623	2.447	1.986	1.472	0.94	0.955	-0.290911	7.75428	0.817247	0.365986	0.427222	.	.
Homeobox domain-containing protein	ClHBP59	Cl1_T8232_c0_g1_i1	Cl1_T8232_c0_g1	Zinc finger homeobox protein 4	ZFHX4_MOUSE	6.27e-42	5.172	7.383	3.388	0.85	0.74	0.804	-1.71725	8.30164	24.5873	7.102e-07	2.53643e-06	.	UP
Homeobox domain-containing protein	ClHBP60	Cl1_T8333_c0_g1_i1	Cl1_T8333_c0_g1	Homeobox protein SIX6	SIX6_CHICK	6.33e-96	3.623	3.047	3.482	0.544	0.482	0.327	-1.92642	7.67826	26.6909	2.38739e-07	8.84218e-07	.	UP
Homeobox domain-containing protein	ClHBP61	Cl1_T8387_c0_g1_i3	Cl1_T8387_c0_g1	Homeobox protein PKNOX2	PKNX2_MOUSE	1.35e-57	3.947	3.671	2.701	1.917	1.644	1.093	-0.191739	8.13748	0.390627	0.53197	0.591078	.	.
Homeobox domain-containing protein	ClHBP62	Cl1_T8467_c0_g1_i1	Cl1_T8467_c0_g1	Homeobox protein OTX1-like	OTX1_HUMAN	3.26e-27	2.275	1.557	1.167	0.82	0.634	0.591	-0.316453	7.10474	0.769245	0.380451	0.438982	.	.
Homeobox domain-containing protein	ClHBP63	Cl1_T8548_c0_g1_i5	Cl1_T8548_c0_g1	BarH-like 2 homeobox protein	BARH2_MOUSE	8.02e-39	5.566	3.721	4.517	4.486	3.148	3.343	0.633797	8.92825	4.91918	0.02656	0.0442667	.	.
Homeobox domain-containing protein	ClHBP64	Cl1_T8641_c0_g1_i5	Cl1_T8641_c0_g1	Retinal homeobox protein Rax	RX_DUGJA	1.9e-37	3.133	1.548	6.041	1.571	1.398	2.137	0.0297702	8.21491	0.00814102	0.928106	0.940648	.	.
Homeobox domain-containing protein	ClHBP65	Cl1_T8661_c0_g1_i2	Cl1_T8661_c0_g1	Paired box protein Pax-6	PAX6_XENLA	6.19e-72	6.818	5.61	3.811	0.81	0.716	0.741	-1.85659	8.30508	29.4257	5.81031e-08	2.3878e-07	.	UP
Homeobox domain-containing protein	ClHBP66	Cl1_T8819_c0_g1_i1	Cl1_T8819_c0_g1	Homeobox protein Hox-A4	HXA4_LINSA	1.83e-33	4.516	4.312	3.679	0.682	0.846	1.031	-1.33572	8.05949	15.58	7.90858e-05	0.000217667	.	UP
Homeobox domain-containing protein	ClHBP67	Cl1_T8912_c0_g1_i1	Cl1_T8912_c0_g1	LIM/homeobox protein Awh-like	AWH_DROME	1.07e-22	1.724	1.748	1.769	1.492	2.02	1.722	0.951462	7.73377	9.21719	0.00239754	0.00476332	.	.
Homeobox domain-containing protein	ClHBP68	Cl1_T9158_c0_g1_i4	Cl1_T9158_c0_g1	Homeobox protein six1b	SIX1B_DANRE	2.01e-69	4.131	2.206	4.31	0.059	0.07	0.075	-4.66677	7.55378	73.6979	9.10337e-18	1.3975e-16	.	UP
Homeobox domain-containing protein	ClHBP69	Cl1_T9234_c0_g1_i1	Cl1_T9234_c0_g1	POU domain, class 4, transcription factor 2	PO4F2_HUMAN	3.87e-80	1.637	1.507	1.186	2.293	3.16	2.451	1.82145	8.03283	33.1976	8.32543e-09	3.90255e-08	UP	.
Homeobox domain-containing protein	ClHBP70	Cl1_T9257_c0_g1_i4	Cl1_T9257_c0_g1	Homeobox protein HMX2-like	HMX2_HUMAN	9.8e-28	2.958	2.406	3.049	0.227	0.188	0.151	-2.88631	7.33526	41.7726	1.02528e-10	6.15167e-10	.	UP
Homeobox domain-containing protein	ClHBP71	Cl1_T9478_c0_g1_i2	Cl1_T9478_c0_g1	Homeobox protein MSX-2	MSX2_COTJA	1.08e-39	3.422	3.396	3.378	1.235	0.834	0.829	-0.850468	7.90328	6.71128	0.00958048	0.0173141	.	.
Homeobox domain-containing protein	ClHBP72	Cl1_T9636_c0_g1_i4	Cl1_T9636_c0_g1	Homeobox protein Nkx-2.3-like	NKX23_MOUSE	1.01e-27	1.575	0.999	0.979	0.455	0.164	0.503	-0.729211	6.55791	2.91243	0.0878992	0.128008	.	.
Homeobox domain-containing protein	ClHBP73	Cl1_T9857_c0_g1_i4	Cl1_T9857_c0_g1	Homeobox protein DLX-6-like	DLX6_MOUSE	1.97e-25	1.742	1.74	1.27	0.672	0.646	0.364	-0.532226	6.98063	2.02857	0.154366	0.204911	.	.
Homeobox domain-containing protein	ClHBP74	Cl1_T9880_c0_g1_i1	Cl1_T9880_c0_g1	Homeobox protein Nkx-2.8-like	NKX28_HUMAN	7.29e-26	3.177	1.232	1.844	0.306	0	0.088	-3.01782	6.95579	35.5525	2.48262e-09	1.22096e-08	.	UP

## Sheet: Supplementary Data2
Subgroup	Uniprot ref. gene	C.lingua gene	C.lingua_trans_Id	C.lingua_genes_Id	C.lingua NCBI accession	Description	blastp E-value	Redia_R7	Redia_R8	Redia_R9	Cerc_C7	Cerc_C8	Cerc_C9	logFC	logCPM	LR	PValue	FDR	Cerc_UP	Redia_UP
Type-B carboxylesterase	ACHE	ClACHE	Cl1_T1459_c0_g1_i3	Cl1_T1459_c0_g1	MW361087	Acetylcholinesterase	6e-101	23.586	28.751	22.772	25.08	13.038	22.169	0.607519	11.3727	4.43085	0.035295	0.0569274	.	.
Aldehyde dehydrogenase family 3 member A2	ALDH3A2	ClALDH3A2	Cl1_T3363_c0_g3_i1	Cl1_T3363_c0_g3	MW361133	Aldehyde dehydrogenase family 3 member A2	1e-117	41.124	51.109	53.91	53.175	40.664	53.815	0.977601	12.549	14.0431	0.000178667	0.00045812	.	.
Type-B carboxylesterase	BCHE	ClBCHE1	Cl1_T840_c0_g1_i1	Cl1_T840_c0_g1	MW361228	Cholinesterase	5e-99	43.977	59.583	50.608	3.469	2.772	4.65	-2.86936	11.2779	91.2248	1.2824e-21	3.84719e-20	.	UP
Type-B carboxylesterase	BCHE	ClBCHE2	Cl1_T5251_c0_g1_i1	Cl1_T5251_c0_g1	MW361177	Cholinesterase	2e-100	20.829	19.844	21.192	2.53	1.809	2.426	-2.23647	10.0765	57.2927	3.75547e-14	3.52075e-13	.	UP
Cystathionine beta-synthase	CBS	ClCBS	Cl1_T4496_c0_g1_i1	Cl1_T4496_c0_g1	MW361158	Cystathionine beta-synthase	4e-142	18.361	32.763	45.611	46	18.359	25.462	0.821564	11.8654	2.88722	0.0892849	0.128779	.	.
Choline O-acetyltransferase	CHAT	ClCHAT	Cl1_T416_c0_g2_i1	Cl1_T416_c0_g2	MW361149	Choline O-acetyltransferase	0	48.195	53.174	34.337	103.79	38.761	72.101	1.54823	12.8845	24.1295	9.00679e-07	3.036e-06	UP	.
Cystathionine gamma-lyase	CTH	ClCTH	Cl1_T2392_c0_g1_i1	Cl1_T2392_c0_g1	MW361106	Cystathionine gamma-lyase	5e-130	42.393	32.022	38.393	30.249	42.896	33.92	0.882192	12.1251	10.2343	0.00137856	0.0028522	.	.
Copper type II ascorbate-dependent monooxygenase	DBH	ClDBH	Cl1_T5338_c0_g1_i3	Cl1_T5338_c0_g1	MW361181	Dopamine beta-hydroxylase	7e-122	3.544	1.781	2.814	16.009	3.876	8.621	2.62817	9.72001	71.4017	2.91427e-17	3.97401e-16	UP	.
Pyridoxal-dependent decarboxylase	DDC	ClDDC	Cl1_T7120_c0_g1_i1	Cl1_T7120_c0_g1	MW361217	Aromatic-L-amino-acid decarboxylase	0	5.951	5.019	5.994	1.71	0.716	1.571	-1.16538	8.51727	13.1503	0.000287478	0.000712756	.	UP
Glutaminase	GLS2	CLGLS2	Cl1_T4962_c0_g1_i1	Cl1_T4962_c0_g1	MW361166	Glutaminase	2e-163	22.544	22.092	31.336	2.737	2.126	4.009	-2.15658	10.3803	55.1795	1.10009e-13	9.42936e-13	.	UP
Pyridoxal-dependent decarboxylase	TDC1	ClTDC	Cl1_T14685_c0_g1_i4	Cl1_T14685_c0_g1	MW361088	Tyrosine decarboxylase	0	0.805	0.375	0.715	1.482	0.834	1.759	2.04378	6.99379	31.9068	1.61748e-08	7.03253e-08	UP	.
Biopterin-dependent aromatic amino acid hydroxylase	TH	ClTH	Cl1_T7765_c0_g1_i1	Cl1_T7765_c0_g1	MW361222	Tyrosine 3-monooxygenase	5e-178	8.848	7.142	14.595	2.826	1.809	7.83	-0.512331	9.59201	2.88718	0.0892869	0.128779	.	.
Biopterin-dependent aromatic amino acid hydroxylase	TPH1	ClTPH1	Cl1_T2754_c0_g1_i2	Cl1_T2754_c0_g1	MW361117	Tryptophan 5-hydroxylase 1	1e-172	31.086	25.521	32.662	75.557	19.204	43.987	1.40271	12.2535	20.3822	6.34161e-06	1.94131e-05	UP	.
Phenylethanolamine N-methyltransferase	PNMT	missing	missing	missing	missing	Phenylethanolamine N-methyltransferase	missing
Copper type II ascorbate-dependent monooxygenase	TBH1	missing	missing	missing	missing	Tyramine beta-hydroxylase	missing
Glutamate decarboxylase	GAD1	missing	missing	missing	missing	Glutamate decarboxylase 1	missing
Glutamate decarboxylase	GAD2	missing	missing	missing	missing	Glutamate decarboxylase 2	missing
Histidine decarboxylase	HDC	missing	missing	missing	missing	Histidine decarboxylase	missing
Nitric oxide synthase	NOS1	missing	missing	missing	missing	Nitric oxide synthase 1	missing
Nitric oxide synthase	NOS2	missing	missing	missing	missing	Nitric oxide synthase 2	missing
Nitric oxide synthase	NOS3	missing	missing	missing	missing	Nitric oxide synthase 3	missing
Heme oxygenase 1	HMOX1	missing	missing	missing	missing	Heme oxygenase 1	missing
Cytochrome P450 2D6	CYP2D6	missing	missing	missing	missing	Cytochrome P450 2D6	missing
Amine oxidase [flavin-containing] A	MAOA	missing	missing	missing	missing	Amine oxidase [flavin-containing] A	missing
Catechol O-methyltransferase	COMT	missing	missing	missing	missing	Catechol O-methyltransferase	missing
Amine oxidase [flavin-containing] B	MAOB	missing	missing	missing	missing	Amine oxidase [flavin-containing] B	missing
Histamine N-methyltransferase	HNMT	missing	missing	missing	missing	Histamine N-methyltransferase	missing
Copper type II ascorbate-dependent monooxygenase	MOXD1	missing	missing	missing	missing	DBH-like monooxygenase protein 1	missing

## Sheet: Supplementary Data3
Subgroup	Uniprot ref. gene	C.lingua gene name	C.lingua_trans_Id	C.lingua_genes_Id	C.lingua NCBI accession	Description	blastp E-value	Redia_R7	Redia_R8	Redia_R9	Cerc_C7	Cerc_C8	Cerc_C9	logFC	logCPM	LR	PValue	FDR	Cerc_UP	Redia_UP
MSF: Glutamate/aspartate transporters	SLC17A5	ClSLC17A1	Cl1_T4508_c0_g1_i2	Cl1_T4508_c0_g1	MW361159	Sialin-like 1	1.1e-80	154.616	124.327	149.526	77.484	66.869	94.886	0.115499	13.5957	0.211936	0.645254	0.693822	.	.
MSF: Glutamate/aspartate transporters	SLC17A5	ClSLC17A2	Cl1_T28735_c0_g1_i2	Cl1_T28735_c0_g1	MW361123	Sialin-like 2	1.04e-86	16.243	20.227	12.167	34.765	24.196	21.654	1.69398	11.4626	37.9323	7.3242e-10	3.99502e-09	UP	.
MSF: Glutamate/aspartate transporters	Slc17A4, SLC17A7	ClSlc17A4	Cl1_T2969_c0_g1_i1	Cl1_T2969_c0_g1	MW361126	Vesicular glutamate transporter	0	42.778	38.532	33.086	5.613	2.854	5.379	-2.12251	10.9612	50.6226	1.1195e-12	9.07701e-12	.	UP
MSF: Monoamine transporters	SLC18A1-2	ClSLC18A1	Cl1_T5199_c0_g1_i1	Cl1_T5199_c0_g1	MW361176	Synaptic vesicular amine transporter	1.31e-168	11.141	11.828	10.822	7.214	4.428	8.232	0.159896	9.97668	0.308825	0.578402	0.635606	.	.
MSF: Acetylcholine transporter	SLC18A3	ClSLC18A3	Cl1_T416_c0_g1_i1	Cl1_T416_c0_g1	MW361148	Vesicular acetylcholine transporter	6.44e-172	28.347	36.068	22.086	27.581	18.3	11.575	0.317556	11.423	1.31274	0.251899	0.310986	.	.
SDF: Glutamate/aspartate transporters	SLC1A3	ClSLC1A3	Cl1_T3642_c0_g1_i1	Cl1_T3642_c0_g1	MW361139	Excitatory amino acid transporter	2.85e-161	177.65	198.069	145.075	42.156	31.784	34.963	-1.29051	13.3126	24.6408	6.90753e-07	2.4967e-06	.	UP
Aa_trans: Glycine transporters	SLC32A1	ClSLC32A1	Cl1_T24241_c0_g1_i1	Cl1_T24241_c0_g1	MW361108	Vesicular inhibitory amino acid transporter	6.78e-51	0.963	1.831	0.452	1.107	1.821	3.016	1.85893	7.59691	10.9699	0.000926025	0.00202779	.	.
SNF: Monoamine transporters	SLC6A3, SLC6A2	ClSLC6A2	Cl1_T21131_c0_g1_i1	Cl1_T21131_c0_g1	MW361104	Dopamine transporter (DAT)	0	3.387	2.439	3.096	1.789	0.646	1.458	-0.285733	7.91269	0.77432	0.378884	0.438862	.	.
SNF: Monoamine transporters	SLC6A4	ClSLC6A4	Cl1_T5497_c0_g1_i1	Cl1_T5497_c0_g1	MW361184	Sodium-dependent serotonin transporter	0	11.762	11.396	9.194	4.941	4.041	4.009	-0.350186	9.66875	1.61426	0.203894	0.259188	.	.
SNF: Glycine transporters	SLC6A5,9	ClSLC6A5	Cl1_T4256_c0_g1_i1	Cl1_T4256_c0_g1	MW361153	Glycine transporter	4.43e-165	19.98	23.499	18.613	21.187	16.515	20.108	0.860906	11.2356	10.3836	0.00127141	0.00268607	.	.
SNF: Glutamate/aspartate transporters	SLC6A6	ClSLC6A6	Cl1_T1186_c0_g1_i3	Cl1_T1186_c0_g1	MW361074	Sodium- and chloride-dependent taurine transporter	0	46.611	53.498	50.485	1.176	2.514	2.375	-3.71945	11.1723	133.859	5.86453e-31	3.51872e-29	.	UP
SNF: Monoamine transporters	SLC6A2	missing	missing	missing	missing	Norepinephrine transporter (NET)	missing
SNF: GABA transporters	SLC6A1	missing	missing	missing	missing	GABA transporter	missing
SNF: GABA transporters	SLC6A12	missing	missing	missing	missing	Betaine transporter (BGT1)	missing
							11

## Sheet: Supplementary Data4
Subgroup	Uniprot ref. gene	C.lingua gene	C.lingua_trans_Id	C.lingua_genes_id	C.lingua NCBI accession	Description	blastp E-value	Redia_R7	Redia_R8	Redia_R9	Cerc_C7	Cerc_C8	Cerc_C9	logFC	logCPM	LR	PValue	FDR	Cerc_UP	Redia_UP
vATPase (a1) ATPase, Hþ/Kþ exchanging, alpha	ATP4A	ClATP4A	Cl1_T5515_c0_g1_i1	Cl1_T5515_c0_g1	MW361185	Sodium/potassium-transporting ATPase subunit alpha	0	88.409	131.361	71.423	109.235	65.319	62.788	0.670091	13.3432	5.74576	0.0165285	0.0289974	.	.
Complexin 1, 2	CPLX1, 2	ClCPLX1	Cl1_T1136_c0_g1_i3	Cl1_T1136_c0_g1	MW361071	Putative complexin-1-like	5.68e-12	185.439	174.803	126.331	370.119	252.688	537.447	2.16526	15.2083	49.7272	1.7668e-12	1.35908e-11	UP	.
CSP (cysteine string protein)	DNAJC5	ClDNAJC5	Cl1_T2596_c0_g1_i1	Cl1_T2596_c0_g1	MW361113	DnaJ homolog subfamily C member 5	6.43e-58	61.796	57.976	39.654	34.024	35.425	32.274	0.340698	12.2763	1.72336	0.189261	0.243683	.	.
Neuroligin-1	NLGN1	ClNLGN1	Cl1_T7140_c0_g1_i1	Cl1_T7140_c0_g1		Neuroligin-1	1.14e-56	13.539	11.537	11.151	5.109	4.381	3.356	-0.541798	9.75964	3.79167	0.0515082	0.0792434	.	.
NSF (N-ethylmaleimide sensitive)	NSF	ClNSF	Cl1_T464_c0_g1_i1	Cl1_T464_c0_g1	MW361161	Vesicle-fusing ATPase 2	0	43.986	67.416	42.449	74.569	69.336	75.331	1.50813	12.9732	31.8528	1.66309e-08	7.12755e-08	UP	.
Ras-related protein Rab-27A	RAB27A	ClRAB27A	Cl1_T6524_c0_g1_i1	Cl1_T6524_c0_g1		Ras-related protein Rab-27B	5.1e-81	50.068	36.542	38.337	25.318	23.562	24.859	0.216766	11.8617	0.699467	0.402963	0.461408	.	.
Ras-related protein Rab-27B	RAB27B	ClRAB27B	Cl1_T3435_c0_g1_i1	Cl1_T3435_c0_g1		Ras-related protein Rab-27A	2.47e-78	61.909	46.598	58.22	39.152	58.177	37.615	0.638187	12.5464	5.1465	0.0232932	0.0394801	.	.
Rab3A member RAS oncogene family	RAB3A	ClRAB3A	Cl1_T959_c0_g1_i1	Cl1_T959_c0_g1		Ras-related protein Rab3A	1.32e-116	164.339	133.65	151.7	89.402	46.537	61.972	-0.265317	13.491	1.08061	0.298561	0.359712	.	.
Rab5A member RAS oncogene family	RAB5A	ClRAB5A	Cl1_T11220_c0_g1_i1	Cl1_T11220_c0_g1	MW361069	Ras-related protein Rab-5C	7.39e-81	39.4	36.784	40.445	33.411	37.199	36.534	0.841661	12.1394	10.7142	0.00106317	0.00231124	.	.
Rab7A member RAS oncogene family	RAB7A	ClRAB7A	Cl1_T5190_c0_g1_i1	Cl1_T5190_c0_g1	MW361175	Ras-related protein rab7	1.33e-114	52.02	58.118	57.769	67.098	93.931	68.054	1.39671	13.0622	28.7214	8.35757e-08	3.29904e-07	UP	.
Regulating synaptic membrane exocytosis protein 1	RIMS1	ClRIMS1	Cl1_T5687_c0_g1_i5	Cl1_T5687_c0_g1		Regulating synaptic membrane exocytosis protein 1	1.29e-42	2.906	6.126	2.964	6.315	4.076	9.514	1.71216	9.41875	15.4913	8.28852e-05	0.000224014	UP	.
Septin 5	Septin5	ClSeptin5	Cl1_T2787_c0_g3_i6	Cl1_T2787_c0_g3	MW361119	Septin-5	8.29e-155	122.874	52.25	125.578	53.046	81.739	53.84	0.346801	13.1824	0.667435	0.413947	0.472183	.	.
Zinc transporter 3	SLC30A3	ClSLC30A4	Cl1_T1961_c0_g1_i1	Cl1_T1961_c0_g1		Zinc transporter 3	1.56e-101	24.872	26.82	19.084	66.081	45.926	48.21	2.13889	12.3603	62.8132	2.2727e-15	2.62234e-14	UP	.
Synaptosomal-associated protein 29	SNAP29	ClSNAP1	Cl1_T13655_c0_g1_i2	Cl1_T13655_c0_g1	MW361083	Synaptosomal-associated protein 29	1.46e-18	28.819	24.672	22.688	18.746	19.275	14.704	0.430656	11.2775	2.70447	0.100068	0.14094	.	.
Synaptosomal-associated protein 23	SNAP23	ClSNAP23	Cl1_T15165_c0_g1	Cl1_T15165_c0_g1		Synaptosomal-associated protein 23	1.01e-45	37.247	47.896	44.077	31	55.393	41.034	0.912431	12.3636	12.2272	0.000470969	0.00112136	.	.
Synaptosomal-associated protein 25	SNAP25	ClSNAP25	Cl1_T156_c0_g1_i1	Cl1_T156_c0_g1		Synaptosomal-associated protein 25	1.88e-70	120.187	119.291	92.05	266.674	236.902	388.393	2.36735	14.8045	69.332	8.32099e-17	1.08535e-15	UP	.
Alpha-SNAP	SNAPA	ClSNAPA	Cl1_T2965_c0_g1_i2	Cl1_T2965_c0_g1	MW361125	Alpha-soluble NSF attachment protein	1.82e-115	133.717	121.43	126.124	211.424	212.365	182.521	1.6315	14.4027	40.8008	1.68565e-10	9.72488e-10	UP	.
Syntaxin 1A	STX1A	ClSTX1	Cl1_T1286_c0_g1_i1	Cl1_T1286_c0_g1	MW361078	Syntaxin 1	1.91e-118	30.885	25.721	40.501	22.027	24.549	58.138	0.955707	12.0232	11.8977	0.000562027	0.00130704	.	.
Syntaxin 6	STX6	ClSTX2	Cl1_T12431_c0_g1_i2	Cl1_T12431_c0_g1	MW361076	Syntaxin 6	1.8e-38	32.688	35.568	28.597	18.321	47.676	28.101	0.823021	11.9382	7.89897	0.00494629	0.0095121	.	.
Syntaxin 7	STX7	ClSTX3	Cl1_T4316_c0_g1_i4	Cl1_T4316_c0_g1	MW361154	Syntaxin 7	2.27e-22	39.943	36.351	39.522	25.525	36.941	36.208	0.715717	12.0645	7.19089	0.00732747	0.0136537	.	.
Syntaxin 8	STX1A	ClSTX4	Cl1_T37_c0_g1_i3	Cl1_T37_c0_g1	MW361141	Syntaxin 8	2.27e-23	46.13	55.105	44.105	26.177	43.025	29.107	0.373969	12.1993	2.07729	0.149506	0.199341	.	.
Syntaxin 9	STX1A	ClSTX5	Cl1_T4051_c0_g1_i1	Cl1_T4051_c0_g1	MW361146	Syntaxin 9	2.27e-24	76.175	64.178	65.315	39.053	51.165	44.553	0.350649	12.6683	1.79043	0.180874	0.234902	.	.
Munc18a (syntaxin binding protein 1-6)	STXBP1	ClSTXBP1	Cl1_T5407_c0_g1_i1	Cl1_T5407_c0_g1	MW361183	Syntaxin-binding protein 1	0	26.211	27.952	34.789	20.574	17.654	15.948	0.254105	11.399	0.890588	0.345318	0.40467	.	.
SV2 A (synaptic vesicle glycoprotein 2A)	SV2A	ClSV2A	Cl1_T6862_c0_g1_i4	Cl1_T6862_c0_g1	MW361214	Synaptic vesicle glycoprotein 1	2.3e-28	33.878	33.362	32.672	23.549	31.608	18.135	0.482278	11.7227	3.17988	0.0745501	0.110173	.	.
SV2 B (synaptic vesicle glycoprotein 2B)	SV2B	ClSV2B	Cl1_T4983_c0_g1_i1	Cl1_T4983_c0_g1	MW361169	Synaptic vesicle glycoprotein 2	2.3e-28	5.006	4.154	4.959	3.805	2.42	3.079	0.348729	8.81556	1.46297	0.226459	0.283073	.	.
Putative transporter SVOPL	SVOPL	ClSVOPL	Cl1_T6862_c0_g1_i3	Cl1_T6862_c0_g1		Putative transporter SVOPL	1.05e-113	33.878	33.362	32.672	23.549	31.608	18.135	0.482278	11.7227	3.17988	0.0745501	0.110173	.	.
Ras/Rap GTPase-activating protein SynGAP	SYNGAP1	ClSYNGAP1	Cl1_T2349_c0_g1_i2	Cl1_T2349_c0_g1		Ras/Rap GTPase-activating protein SynGAP	1.75e-77	13.539	14.967	12.882	5.366	4.005	2.79	-0.834124	9.85314	8.27778	0.00401332	0.00776771	.	.
Synaptogyrin 1	SYNGR1	ClSYNGR1	Cl1_T1529_c0_g1_i1	Cl1_T1529_c0_g1	MW361089	Synaptogyrin 1	1.73e-39	87.377	83.548	91.984	11.977	15.481	12.404	-1.76422	12.2176	42.7495	6.22171e-11	3.97131e-10	.	UP
Synaptogyrin 1	SYNGR1	ClSYNGR2	Cl1_T6776_c0_g1_i1	Cl1_T6776_c0_g1	MW361209	Synaptogyrin 2	1.73e-39	78.38	70.446	88.86	57.048	74.915	64.799	0.688979	13.0763	6.94887	0.0083872	0.0152495	.	.
Synaptophysin (Synaptoporin)	SYP	ClSYP	Cl1_T3309_c0_g1_i2	Cl1_T3309_c0_g1	MW361131	Synaptophysin	3.3e-41	86.099	88.933	125.239	53.6	89.409	62.298	0.402186	13.2552	2.1441	0.143119	0.191678	.	.
Beta-Tubulin	TUBB	ClTUBB	Cl1_T173_c0_g4_i1	Cl1_T173_c0_g4	MW361095	Tubulin beta-4 chain	0	365.155	332.26	415.672	241.159	284.743	312.61	0.5539	15.2195	4.87953	0.0271771	0.0447974	.	.
Munc13a	UNC13A	ClUNC13A1	Cl1_T5082_c0_g1_i1	Cl1_T5082_c0_g1	MW361173	Protein unc-13 homolog A 1	0	4.577	7.8	4.762	3.202	2.349	2.312	-0.125668	8.85477	0.163532	0.685925	0.729708	.	.
Munc13a	UNC13A	ClUNC13A2	Cl1_T5976_c0_g1_i4	Cl1_T5976_c0_g1	MW361195	Protein unc-13 homolog A 2	0	5.216	7.525	4.15	7.421	4.745	5.241	1.02568	9.44503	11.3955	0.000736211	0.00166063	.	.
VAMP 1 vesicle-associated membrane protein 1(synaptobrevin 1)	VAMP1	ClVAMP1	Cl1_T2931_c0_g1_i11	Cl1_T2931_c0_g1	MW361124	VAMP 1 vesicle-associated membrane protein 1	9.37e-43	24.566	34.395	22.33	27.442	64.79	59.408	1.79622	12.3616	37.7167	8.18003e-10	4.38216e-09	UP	.
VAMP 2 vesicle-associated membrane protein 2(synaptobrevin 2)	VAMP2	ClVAMP2	Cl1_T9251_c0_g2_i5	Cl1_T9251_c0_g2	MW361234	VAMP 2 vesicle-associated membrane protein 2	9.37e-43	74.459	76.914	70.472	28.124	24.995	27.134	-0.502918	12.3599	3.93006	0.0474303	0.0744979	.	.
VAMP 4 vesicle-associated membrane protein 4(synaptobrevin 4)	VAMP4	ClVAMP3	Cl1_T2498_c0_g1_i5	Cl1_T2498_c0_g1	MW361109	VAMP 3 vesicle-associated membrane protein 3	7.03e-41	34.937	25.929	46.985	14.003	17.337	15.785	-0.195265	11.4438	0.480002	0.488421	0.548788	.	.
VDAC 1,2,3 (voltage-dependent anion-selective channel protein 2)	VDAC	ClVDAC1	Cl1_T6450_c0_g1_i2	Cl1_T6450_c0_g1	MW361206	Voltage-dependent anion-selective channel protein 1	1.07e-45	117.806	86.519	122.934	83.058	106.171	74.514	0.651809	13.5134	5.56405	0.018333	0.0319761	.	.
VDAC 1,2,3 (voltage-dependent anion-selective channel protein 2)	VDAC	ClVDAC2	Cl1_T12119_c0_g1_i1	Cl1_T12119_c0_g1	MW361075	Voltage-dependent anion-selective channel protein 2	1.07e-45	744.505	739.727	923.949	199.932	423.849	326.573	-0.436939	15.8596	2.53771	0.111156	0.154383	.	.
Vti 1A (VTI1A vesicle transport through interaction t-SNAREs 1A)	VTI1A	ClVTI1A	Cl1_T1170_c0_g1_i3	Cl1_T1170_c0_g1	MW361073	Vesicle transport through interaction with t-SNAREs homolog 1A	6.57e-49	50.847	47.671	54.644	48.303	64.203	62.6	1.14845	12.7458	19.3734	1.07495e-05	3.16163e-05	UP	.
Rab GTPase 3A	RAB3GAP1	missing	Missing	Missing	missing	Rab GTPase 3A	missing
Alpha Synuclein, NACP140 SNCA	SNCA	missing	Missing	Missing	missing	Alpha Synuclein, NACP140 SNCA	missing
Beta Synuclein, NACP140 SNCA	SNCB	missing	Missing	Missing	missing	Beta Synuclein, NACP140 SNCA	missing
Rab3A member RAS oncogene family	RAB3B	missing	Missing	Missing	missing	Ras-related protein Rab3B	missing
Rab effector Noc2	RPH3AL	missing	Missing	Missing	missing	Rab effector Noc2	missing
Vesicle transport through interaction with t-SNAREs homolog 1B	VTI1B	missing	missing	missing	missing	Vesicle transport through interaction with t-SNAREs homolog 1B	missing

## Sheet: Supplementary Data5
Subgroup	Uniprot ref. gene	C.lingua gene	C.lingua_trans_Id	C.lingua_gene_Id	C.lingua NCBI accession	Description	blastp E-value	Redia_R7	Redia_R8	Redia_R9	Cerc_C7	Cerc_C8	Cerc_C9	logFC	logCPM	LR	PValue	FDR	Cerc_UP	Redia_UP
AP-2	AP2A1,2	ClAP2A	Cl1_T7915_c0_g1_i1	Cl1_T7915_c0_g1		AP-2 complex subunit alpha	0	13.224	14.359	16.091	12.283	8.128	9.753	0.417137	10.47	2.28334	0.13077	0.177516	.	.
AP-2	AP2B	ClAP2B	Cl1_T6075_c0_g1_i1	Cl1_T6075_c0_g1		AP-2 complex subunit beta	0	46.664	41.112	56.018	51.05	44.881	35.868	0.837653	12.4362	9.58406	0.00196273	0.00400558	.	.
AP-2	AP2M1	ClAP2M1	Cl1_T481_c0_g1_i1	Cl1_T481_c0_g1	MW361163	AP-2 complex subunit mu	0	71.878	62.555	76.259	37.275	41.533	41.097	0.154391	12.5913	0.3638	0.546403	0.604875	.	.
AP-2	AP2M2	ClAP2M2	Cl1_T1438_c0_g1_i1	Cl1_T1438_c0_g1		AP-2 complex subunit mu	5.12e-111	65.821	54.239	75.206	41	46.49	44.238	0.40702	12.6153	2.43622	0.118561	0.16391	.	.
AP-2	AP2S	ClAP2S	Cl1_T7216_c0_g1_i1	Cl1_T7216_c0_g1		AP-2 complex subunit sigma	5.85e-94	120.843	114.471	232.533	81.002	108.825	143.059	0.513399	13.9232	3.90336	0.0481895	0.0752962	.	.
Calbindin	CALB	ClCALB	Cl1_T3486_c0_g1_i1	Cl1_T3486_c0_g1	MW361135	Calbindin	2.05e-66	76.498	96.092	71.564	87.722	60.068	88.263	0.907328	13.2461	11.2866	0.000780697	0.00174783	.	.
Calretinin/Calbindin2	CALB2	ClCALB2	Cl1_T6448_c0_g1_i1	Cl1_T6448_c0_g1	MW361205	Calretinin	3.29e-49	35.934	38.923	39.965	10.623	14.06	12.882	-0.654884	11.3628	6.21815	0.0126447	0.0224462	.	.
Calmodulin	CALM	ClCALM1	Cl1_T363_c0_g1_i4	Cl1_T363_c0_g1	MW361138	Calmodulin 1	1.1e-104	391.305	371.466	357.311	374.012	480.076	384.359	1.10128	15.5853	18.8206	1.43609e-05	4.1828e-05	UP	.
Parvalbumin	CALM	ClCALM2	Cl1_T1393_c0_g1_i1	Cl1_T1393_c0_g1	MW361085	Calmodulin 2	1.34e-07	36.022	54.564	11.019	20.139	4.839	17.683	-0.195119	11.3188	0.0332547	0.855301	0.875735	.	.
Clathrin light chain	CLTB	ClCLTB	Cl1_T2836_c0_g1_i1	Cl1_T2836_c0_g1	MW361121	Clathrin light chain	1.23e-05	93.634	70.138	106.071	32.403	28.272	37.992	-0.47671	12.6462	3.51936	0.060656	0.0928408	.	.
Clathrin heavy chain	CLTC	ClCLTC	Cl1_T1778_c0_g1_i1	Cl1_T1778_c0_g1	MW361097	Clathrin heavy chain	0	73.847	48.171	48.048	30.328	17.513	21.692	-0.332238	12.0433	1.69146	0.193408	0.24796	.	.
Dynamin	DNM1	ClDNM1	Cl1_T1627_c0_g1_i11	Cl1_T1627_c0_g1	MW361090	Dynamin-1	0	36.565	39.198	30.46	41.811	30.892	35.818	0.992844	12.0969	14.426	0.000145777	0.000380287	.	.
Dynamin	DNM1	ClDNM2	Cl1_T1796_c0_g1_i2	Cl1_T1796_c0_g1	MW361098	Dynamin-2	0	23.7	30.358	15.583	19.734	13.86	14.667	0.470726	11.145	2.82188	0.0929873	0.132839	.	.
Doc2 A/B	DOC2A	ClDOC2A	Cl1_T5286_c0_g1_i2	Cl1_T5286_c0_g1	MW361179	Double C2-like domain-containing protein alpha	1.98e-70	7.964	9.473	6.888	12.115	9.514	16.225	1.57965	10.3866	28.1212	1.1395e-07	4.32721e-07	UP	.
Epsin 1	EPN1	ClEPN	Cl1_T3237_c0_g1_i8	Cl1_T3237_c0_g1	MW361130	Epsin	5.93e-81	31.471	26.803	33.97	16.898	16.198	22.144	0.217473	11.4373	0.704308	0.40134	0.46131	.	.
Synaptotagmin	SYT1	ClESYT	Cl1_T610_c0_g2_i2	Cl1_T610_c0_g2	MW361196	Extended synaptotagmin	4.91e-12	74.162	63.712	57.712	78.038	63.439	56.932	0.980622	12.9728	15.1142	0.000101202	0.00027004	.	.
Hsc71	HSPA8	ClHSPA8_1	Cl1_T5113_c0_g1_i1	Cl1_T5113_c0_g1	MW361174	Heat shock cognate 71 kDa protein 1	0	906.516	874.958	1055.12	1721.52	1857.98	1519.16	1.81075	17.4368	48.8203	2.80526e-12	2.05263e-11	UP	.
Hsc71	HSPA8	ClHSPA8_2	Cl1_T624_c0_g1_i3	Cl1_T624_c0_g1	MW361198	Heat shock cognate 71 kDa protein 2	0	34.525	38.615	13.315	76.012	66.693	38.306	2.11113	12.5648	60.8384	6.19566e-15	6.80006e-14	UP	.
Intersectin 1	ITSN1	ClITSN1	Cl1_T2507_c0_g1_i6	Cl1_T2507_c0_g1	MW361110	Intersectin-1	1.94e-78	17.88	17.589	18.895	9.2	9.667	7.226	-0.101778	10.5231	0.138469	0.709808	0.749797	.	.
Syndapin 1	PACSIN1	ClPACSIN1	Cl1_T1318_c0_g1_i1	Cl1_T1318_c0_g1	MW361079	protein kinase C/casein kinase substrate neurons (antigen EG13)	2.53e-98	48.16	42.286	32.945	78.7	65.659	52.169	1.63342	12.7698	40.4506	2.01648e-10	1.1414e-09	UP	.
PIP K I gamma	PIP5K1C	ClPIP5K1C	Cl1_T58_c0_g2_i1	Cl1_T58_c0_g2	MW361193	Phosphatidylinositol 4-phosphate 5-kinase type-1 gamma	8.39e-119	23.708	28.859	15.301	31.375	17.36	12.882	0.77451	11.3358	7.57636	0.00591388	0.0112849	.	.
SCAMP 1	SCAMP1	ClSCAMP1	Cl1_T7106_c1_g2_i2	Cl1_T7106_c1_g2	MW361216	Secretory carrier-associated membrane protein 1	1.46e-70	44.152	37.641	43.653	33.391	39.795	32.915	0.72081	12.1709	7.52211	0.00609463	0.0114993	.	.
SCAMP 1	SCAMP1	ClSCAMP2	Cl1_T3935_c0_g1_i1	Cl1_T3935_c0_g1	MW361142	Secretory carrier-associated membrane protein 2	1.6e-54	38.175	39.789	47.258	22.63	26.322	24.495	0.198622	11.8663	0.591683	0.441769	0.498236	.	.
SGIP1	SGIP1	ClSGIP1	Cl1_T3389_c0_g1_i1	Cl1_T3389_c0_g1	MW361134	SH3-containing GRB2-like protein 3-interacting protein 1	1.52e-28	11.71	12.245	7.679	13.311	9.467	10.356	1.04451	10.3679	14.0145	0.00018141	0.000461211	UP	.
Endophilin	SH3GLB1	ClSH3GLB1	Cl1_T566_c1_g1_i3	Cl1_T566_c1_g1	MW361189	SH3-domain GRB2-like endophilin B1	1.6e-32	57.875	55.945	60.733	77.059	44.023	47.305	0.86706	12.7553	10.6325	0.00111119	0.00239825	.	.
Snap91	SNAP91	ClSNAP91	Cl1_T4236_c0_g1_i3	Cl1_T4236_c0_g1	MW361152	Clathrin coat assembly protein	1.73e-97	21.669	20.818	20.787	22.017	12.086	25.412	0.812414	11.266	8.40791	0.00373592	0.00727777	.	.
Synapsin	SYN	ClSYN	Cl1_T1153_c0_g1_i1	Cl1_T1153_c0_g1	MW361072	Synapsin	2.01e-124	34.84	48.554	37.565	5.455	5.99	4.336	-1.9675	11.0688	49.8412	1.66705e-12	1.31609e-11	.	UP
Synaptotagmin	SYT1	ClSYT1	Cl1_T2100_c0_g2_i1	Cl1_T2100_c0_g2	MW361103	Synaptotagmin-1	7.97e-159	163.315	141.133	144.022	95.193	57.707	73.572	-0.0475136	13.5834	0.0356027	0.850338	0.873635	.	.
Synaptotagmin	SYT1	ClSYT2	Cl1_T3627_c0_g1_i1	Cl1_T3627_c0_g1	MW361137	Synaptotagmin-2	5.81e-30	21.092	13.11	18.378	0.138	0.258	0.729	-4.67724	9.65763	124.274	7.33768e-29	3.66884e-27	.	UP
Synaptotagmin	SYT1	ClSYT3	Cl1_T4441_c0_g1_i1	Cl1_T4441_c0_g1	MW361157	Synaptotagmin-3	7.69e-22	18.238	13.477	19.15	0	0	0.05	-8.85855	9.56809	206.57	7.69384e-47	1.15408e-44	.	UP
Synaptotagmin	SYT1	ClSYT4	Cl1_T5038_c0_g1_i1	Cl1_T5038_c0_g1	MW361172	Synaptotagmin-4	2.49e-143	7.693	4.245	8.441	2.144	2.267	5.429	-0.1538	9.11985	0.236854	0.626488	0.676066	.	.
Synaptotagmin	SYT1	ClSYT5	Cl1_T5269_c0_g1_i1	Cl1_T5269_c0_g1	MW361178	Synaptotagmin-5	2.02e-22	26.605	21.393	29.83	0.296	3.183	0.289	-4.40226	10.2679	11.6018	0.000658871	0.00150886	.	.
Synaptotagmin	SYT1	ClSYT6	Cl1_T6345_c0_g1_i2	Cl1_T6345_c0_g1	MW361199	Synaptotagmin-6	1.98e-20	6.573	7.383	4.432	6.512	5.403	7.553	1.06028	9.59211	12.3993	0.000429495	0.00104755	.	.
Synaptotagmin	SYT1	ClSYT7	Cl1_T6353_c0_g1_i2	Cl1_T6353_c0_g1	MW361200	Synaptotagmin-7	2.32e-10	14.694	11.953	4.46	3.558	5.932	4.939	-0.0137891	9.70263	0.00107462	0.973849	0.983686	.	.
Synaptotagmin	SYT1	ClSYT8	Cl1_T6654_c0_g1_i7	Cl1_T6654_c0_g1	MW361208	Synaptotagmin-8	4.21e-05	8.533	10.305	4.235	1.522	1.75	0.679	-1.58215	8.83791	25.1427	5.3241e-07	1.94784e-06	.	UP
Synaptotagmin	SYT1	ClSYT9	Cl1_T1080_c0_g1_i5	Cl1_T1080_c0_g1	MW361067	Synaptotagmin-9	7.4e-26	29.887	39.597	16.806	21.394	40.664	8.006	0.472997	11.6085	2.75864	0.0967303	0.136882	.	.
Amphiphysin	AMPH	missing	missing	missing	missing	Amphiphysin	missing
Parvalbumin	PVALB	missing	missing	missing	missing	Parvalbumin alpha	missing
Adhesion G protein-coupled receptor L1	ADGRL1,2,3	missing	missing	missing	missing	Adhesion G protein-coupled receptor L1	missing

## Sheet: Supplementary Data6
Subgroup	Uniprot ref. gene	C.lingua gene	C.lingua_trans_Id	C.lingua_gene_Id	C.lingua NCBI accession	Description	blastp E-value	Redia_R7	Redia_R8	Redia_R9	Cerc_C7	Cerc_C8	Cerc_C9	logFC	logCPM	LR	PValue	FDR	Cerc_UP	Redia_UP
Acetylcholine gated chlorid channel	ACC-1	ClACC-1.1	Cl1_T4162_c0_g3_i1	Cl1_T4162_c0_g3	MW361150	Acetylcholine-gated chloride channel subunit-1	0	21.415	24.581	20.994	3.854	3.312	3.054	-1.74629	10.2775	37.6032	8.67032e-10	4.56333e-09	.	UP
Acetylcholine gated chlorid channel	ACC-1	ClACC-1.2	Cl1_T6185_c0_g1_i5	Cl1_T6185_c0_g1	MW361197	Acetylcholine-gated chloride channel subunit-2	8e-127	6.59	4.02	4.272	5.801	3.841	8.395	1.20427	9.40709	15.1046	0.000101715	0.00027004	UP	.
Acetylcholine gated chlorid channel	ACC-2	ClACC-2	Cl1_T19945_c0_g1_i4	Cl1_T19945_c0_g1	MW361102	Acetylcholine_gated chlorid channel	0	3.273	3.879	2.456	1.986	3.618	1.822	0.557716	8.39786	3.34966	0.0672188	0.101847	.	.
Acetylcholine gated chlorid channel	ACC-2	ClACC-2.1	Cl1_T2582_c0_g1_i2	Cl1_T2582_c0_g1	MW361112	Acetylcholine_gated chlorid channel-1	4e-165	36.136	34.528	39.673	2.668	2.302	2.576	-2.90234	10.798	95.8952	1.21132e-22	4.54243e-21	.	UP
Acetylcholine gated chlorid channel	ACC-2	ClACC-2.2	Cl1_T678_c0_g1_i1	Cl1_T678_c0_g1	MW361210	Acetylcholine_gated chlorid channel-2	2e-82	34.202	33.546	35.796	3.913	3.148	3.255	-2.36413	10.7783	67.4904	2.1172e-16	2.6465e-15	.	UP
Nicotinic acetylcholine receptor alpha subunit	Q6TMY3_SCHHA	ClCHRNA1	Cl1_T16994_c0_g1_i1	Cl1_T16994_c0_g1	MW361093	Nicotinic acetylcholine receptor alpha subunit-1	0	17.783	22.292	22.161	4.635	7.975	5.706	-0.824412	10.4376	8.75378	0.0030896	0.00605804	.	.
Nicotinic acetylcholine receptor alpha subunit	Q6TMY3_SCHHA	ClCHRNA2	Cl1_T3989_c0_g1_i1	Cl1_T3989_c0_g1	MW361145	Nicotinic acetylcholine receptor alpha subunit-2	0	18.335	17.089	22.161	1.028	2.373	1.081	-2.77416	9.9148	60.4502	7.54637e-15	7.80659e-14	.	UP
Nicotinic acetylcholine receptor alpha subunit	CHRNA7	ClCHRNA3	Cl1_T8104_c0_g1_i5	Cl1_T8104_c0_g1	MW361225	Nicotinic acetylcholine receptor alpha subunit-3	9e-99	5.137	5.61	4.423	1.304	1.832	1.734	-0.681868	8.49534	4.90408	0.0267933	0.0444088	.	.
Nicotinic acetylcholine receptor non-alpha subunit ShAR2beta	A6QL44_SCHHA	ClCHRNA4	Cl1_T4998_c0_g1_i1	Cl1_T4998_c0_g1	MW361170	Nicotinic acetylcholine receptor non-alpha subunit ShAR2beta	1.18e-82	9.067	6.709	7.829	4.22	2.149	3.343	-0.349331	9.2332	1.47839	0.224027	0.283073	.	.
Nicotinic acetylcholine receptor alpha subunit	V9TJE9_SCHMA	ClCHRNA5	Cl1_T1953_c0_g1_i1	Cl1_T1953_c0_g1	MW361100	Nicotinic acetylcholine receptor alpha subunit-5	6e-125	20.251	25.313	25.802	4.417	2.796	2.966	-1.85331	10.3466	37.5269	9.0163e-10	4.66361e-09	.	UP
Putative metabotropic GPCR	C5J3U1_SCHMA	ClD2R1	Cl1_T7511_c0_g1_i6	Cl1_T7511_c0_g1	MW361219	Type 2 dopamine receptor-1	3e-92	15.595	12.952	16.712	10.435	9.256	11.009	0.408268	10.5087	2.34592	0.125612	0.171289	.	.
Putative metabotropic GPCR	C5J3U1_SCHMA	ClD2R2	Cl1_T7973_c0_g1_i3	Cl1_T7973_c0_g1	MW361224	Type 2 dopamine receptor-2	2e-62	3.824	5.461	3.256	5.267	6.167	9.501	1.68452	9.49651	28.1536	1.12061e-07	4.31005e-07	UP	.
Drebrin-like protein	DBNL, DBN1	ClDBNL	Cl1_T5768_c0_g1_i4	Cl1_T5768_c0_g1	MW361192	Drebrin-like protein-like	1.61e-35	31.567	24.572	35.448	13.094	11.675	10.934	-0.381165	11.1342	1.98751	0.158601	0.209605	.	.
Disks large homolog 1-4	DLG1-4	ClDLG1	Cl1_T2764_c1_g1_i4	Cl1_T2764_c1_g1	MW361118	Disks large homolog 1	5.9e-101	4.516	6.335	5.194	5.287	4.546	6.359	0.978822	9.35164	11.4521	0.000714137	0.00162304	.	.
Disks large-associated protein	DLGAP1-4	ClDLGAP1	Cl1_T996_c0_g1_i3	Cl1_T996_c0_g1	MW361239	Disks large-associated protein	5.71e-21	33.414	27.669	20.034	26.78	12.662	10.481	0.175443	11.263	0.418914	0.517479	0.579268	.	.
Putative muscarinic acetylcholine (GAR) receptor	GAR-2	ClGAR1	Cl1_T8302_c0_g1_i1	Cl1_T8302_c0_g1	MW361227	Putative muscarinic acetylcholine (GAR) receptor-1	0	5.881	5.652	5.364	2.431	2.584	1.797	-0.353097	8.76064	1.42335	0.232853	0.289858	.	.
Putative muscarinic acetylcholine (GAR) receptor	GAR-2	ClGAR2	Cl1_T8569_c0_g1_i4	Cl1_T8569_c0_g1	MW361229	Putative muscarinic acetylcholine (GAR) receptor-2	1e-69	6.117	5.519	6.747	1.472	0.799	0.691	-1.68256	8.51028	24.5003	7.42975e-07	2.59177e-06	.	UP
Glycine receptor subunit alpha	GLRA1	ClGLRA	Cl1_T396_c0_g1_i1	Cl1_T396_c0_g1	MW361143	Glycine receptor subunit alpha-1	1.96e-82	21.897	22	29.708	1.937	1.962	1.521	-2.77592	10.2452	77.683	1.20977e-18	2.41953e-17	.	UP
Glycine receptor subunit alpha	GLRA1	ClGLRA2	Cl1_T5975_c0_g1_i1	Cl1_T5975_c0_g1	MW361194	Glycine receptor subunit alpha-2	2.93e-72	6.45	6.951	7.603	1.64	1.915	3.242	-0.711342	8.94702	5.51808	0.0188209	0.0325023	.	.
Glycine receptor subunit beta	GLRB	ClGLRB	Cl1_T126_c0_g1_i1	Cl1_T126_c0_g1	MW361077	Glycine receptor subunit beta	1.94e-84	51.495	49.628	66.972	4.674	4.463	4.499	-2.6433	11.4231	85.697	2.09733e-20	5.24332e-19	.	UP
Glutamate-gated chloride channel alpha	GLUCL_CAEEL	ClGLUCL	Cl1_T7796_c1_g1_i1	Cl1_T7796_c1_g1	MW361223	Glutamate-gated chloride channel alpha	4.09e-75	7.57	9.306	8.676	1.166	0.54	0.741	-2.41757	8.83893	47.4523	5.636e-12	4.02571e-11	.	UP
Glutamate receptor ionotropic, delta-2	GRID2	ClGRID2	Cl1_T6364_c0_g1_i5	Cl1_T6364_c0_g1	MW361201	Glutamate receptor ionotropic, delta-2	2.32e-92	5.601	6.742	4.423	0.959	0.81	1.194	-1.5248	8.41073	20.6948	5.38621e-06	1.68319e-05	.	UP
Glutamate receptor ionotropic, kainate	GRIK2	ClGRIK1	Cl1_T6400_c0_g1_i1	Cl1_T6400_c0_g1	MW361203	Glutamate receptor ionotropic, kainate	0	4.726	4.969	6.992	0.178	0.106	0.126	-4.30118	8.14237	86.9646	1.10479e-20	3.01306e-19	.	UP
Glutamate receptor ionotropic, kainate	GRIK2	ClGRIK2	Cl1_T7759_c0_g1_i1	Cl1_T7759_c0_g1	MW361221	Glutamate receptor ionotropic, kainate	1	16.646	18.537	18.453	0.583	0.482	0.239	-4.36682	9.69758	133.882	5.7979e-31	3.51872e-29	.	UP
Glutamate receptor ionotropic, kainate	GRIK2	ClGRIK3	Cl1_T5363_c0_g1_i1	Cl1_T5363_c0_g1	MW361182	Glutamate receptor ionotropic, kainate	1.97e-160	9.154	10.538	12.685	1.186	1.809	3.129	-1.51363	9.33244	23.8066	1.06516e-06	3.55053e-06	.	UP
Glutamate receptor ionotropic, kainate	GRIK2	ClGRIK4	Cl1_T7136_c0_g1_i3	Cl1_T7136_c0_g1		Glutamate receptor ionotropic, kainate	1.8e-124	10.8	10.821	9.081	3.409	3.136	3.092	-0.704117	9.46434	6.24868	0.0124286	0.0221938	.	.
Glutamate receptor ionotropic, NMDA	GRIN1	ClGRIN1	Cl1_T3562_c0_g2_i5	Cl1_T3562_c0_g2	MW361136	Glutamate receptor ionotropic, NMDA 1	0	16.654	19.378	17.108	13.686	12.674	12.844	0.528337	10.8106	3.99854	0.0455397	0.0719048	.	.
Glutamate receptor-interacting protein 1	GRIP1	ClGRIP1	Cl1_T7081_c0_g1_i2	Cl1_T7081_c0_g1	MW361215	Glutamate receptor-interacting protein 1	2e-62	6.949	10.147	7.716	1.65	1.257	1.822	-1.41128	8.96891	19.9131	8.1045e-06	2.43135e-05	.	UP
Adrenergic receptor kinase	GRK2	ClGRK2	Cl1_T4819_c0_g1_i1	Cl1_T4819_c0_g1	MW361164	Beta-adrenergic receptor kinase 1	0	32.39	34.719	29.472	26.167	20.461	21.038	0.446176	11.6263	2.9758	0.0845184	0.123685	.	.
Metabotropic glutamate receptor	GRM2-5	ClGRM1	Cl1_T11224_c0_g1_i1	Cl1_T11224_c0_g1	MW361070	Metabotropic glutamate receptor	0	2.38	3.405	2.258	1.028	1.034	0.905	-0.454129	7.69486	1.92943	0.16482	0.216869	.	.
Guanylate cyclase soluble subunit beta-1	GUCY1B1	ClGUCY1B1	Cl1_T10310_c0_g1_i1	Cl1_T10310_c0_g1		Guanylate cyclase soluble subunit beta-1	3.4e-104	2.914	2.614	2.842	3.953	3.817	3.532	1.39562	8.68598	22.8503	1.75124e-06	5.64915e-06	UP	.
Guanylate cyclase soluble subunit beta	GUCY1B2	ClGUCY1B2	Cl1_T5602_c0_g1_i2	Cl1_T5602_c0_g1		Guanylate cyclase soluble subunit beta-1	1.92e-101	4.183	3.513	2.936	12.392	5.99	7.641	2.208	9.68317	55.8682	7.74949e-14	6.83779e-13	UP	.
Guanylate cyclase soluble subunit beta	GUCY1B3	ClGUCY1B3	Cl1_T4689_c0_g1_i7	Cl1_T4689_c0_g1		Guanylate cyclase soluble subunit beta-1	9.58e-68	3.142	3.937	2.287	8.469	3.218	7.051	1.9021	9.25881	26.9243	2.11586e-07	7.93448e-07	UP	.
Guanylate cyclase soluble subunit beta	GUCY1B4	ClGUCY1B4	Cl1_T6668_c0_g1_i1	Cl1_T6668_c0_g1		Guanylate cyclase soluble subunit beta-1		2.897	3.163	1.75	12.066	7.224	24.796	3.29431	10.2912	32.6125	1.12486e-08	5.11301e-08	UP	.
Homer protein homolog	HOMER1,3	ClHOMER1	Cl1_T4517_c0_g1_i1	Cl1_T4517_c0_g1	MW361160	Homer protein homolog 1	2.13e-38	31.445	31.315	43.164	12.817	10.548	17.582	-0.421111	11.3376	2.62577	0.105142	0.147395	.	.
Putative metabotropic GPCR	HTR1A	ClHTR1A1	Cl1_T4971_c0_g1_i1	Cl1_T4971_c0_g1	MW361167	5-hydroxytryptamine receptor 1A-1	7e-75	8.489	7.658	7.095	4.615	6.401	5.429	0.456713	9.5888	2.57972	0.108241	0.151034	.	.
Putative metabotropic GPCR	HTR1A	ClHTR1A2	Cl1_T7492_c0_g1_i1	Cl1_T7492_c0_g1	MW361218	5-hydroxytryptamine receptor 1A-2	5e-68	5.549	5.827	4.385	8.429	8.293	9.086	1.68153	9.81222	35.6168	2.4021e-09	1.20105e-08	UP	.
Putative metabotropic GPCR	HTR1A	ClHTR1A3	Cl1_T1347_c0_g1_i2	Cl1_T1347_c0_g1	MW361081	5-hydroxytryptamine receptor 1A-3	2e-73	15.683	17.98	17.258	10.692	10.712	9.753	0.257628	10.6019	0.934961	0.333577	0.392444	.	.
Putative metabotropic GPCR	HTR1A	ClHTR1A4	Cl1_T6480_c0_g1_i1	Cl1_T6480_c0_g1	MW361207	5-hydroxytryptamine receptor 1A-4	5e-59	7.806	7.542	8.902	5.722	5.215	4.751	0.338159	9.57812	1.47249	0.224953	0.283073	.	.
Putative metabotropic GPCR	HTR1A	ClHTR1A5	Cl1_T9379_c0_g1_i1	Cl1_T9379_c0_g1	MW361235	5-hydroxytryptamine receptor 1A-5	6e-53	2.249	2.997	1.91	1.235	1.398	1.445	0.165217	7.76528	0.270289	0.603138	0.657969	.	.
Inositol 1,4,5-trisphosphate receptor	ITPR1	ClITPR1	Cl1_T36423_c0_g1_i1	Cl1_T36423_c0_g1	MW361140	Inositol 1.4.5-trisphosphate receptor	0	0.175	0.4	0.226	0.138	0.564	0.151	1.00716	5.33369	3.21106	0.073142	0.109167	.	.
Putative metabotropic GPCR	OAR2_LYMST	ClOct2	Cl1_T1747_c0_g1_i1	Cl1_T1747_c0_g1	MW361096	Octopamine receptor 2	3e-70	13.915	14.059	16.148	8.666	11.781	8.647	0.353124	10.4574	1.62191	0.202826	0.258926	.	.
Putative metabotropic GPCR	ClOctbeta1R	ClOctbeta1	Cl1_T1959_c0_g1_i1	Cl1_T1959_c0_g1	MW361101	Octopamine receptor beta-1R	2e-96	14.335	12.877	13.579	4.18	6.625	5.392	-0.388363	9.99585	1.82665	0.176523	0.230248	.	.
P2X purinoreceptor	Q65A65_SCHMA	ClP2X1	Cl1_T5267_c0_g1_i1	Cl1_T5267_c0_g1		P2X purinoreceptor	0	9.679	11.645	8.403	4.714	4.052	7.101	0.0334703	9.72739	0.0123351	0.911566	0.927016	.	.
P2X purinoreceptor	Q65A65_SCHMA	ClP2X2	Cl1_T2916_c0_g1_i1	Cl1_T2916_c0_g1		P2X purinoreceptor	3.76e-129	12.41	12.419	11.772	11.848	9.174	12.832	0.838824	10.4643	9.54512	0.00200481	0.00403654	.	.
SH3 and multiple ankyrin repeat domains protein 1, 3	SHANK1,3	ClSHANK1	Cl1_T1863_c0_g1_i1	Cl1_T1863_c0_g1	MW361099	SH3 and multiple ankyrin repeat domains protein 1	2.88e-97	11.526	7.874	7.067	5.979	2.443	3.582	-0.227333	9.45031	0.619388	0.431275	0.490069	.	.
Striatin	STRN	ClSTRN1	Cl1_T6790_c0_g1_i1	Cl1_T6790_c0_g1	MW361211	Striatin 1	4.78e-162	11.605	10.563	10.699	4.269	3.547	4.097	-0.5022	9.63315	3.30186	0.0692016	0.103802	.	.
Striatin	STRN	ClSTRN2	Cl1_T3338_c0_g1_i1	Cl1_T3338_c0_g1	MW361132	Striatin 2	5.03e-60	33.484	32.763	40.699	31.563	22.881	24.432	0.51905	11.8148	3.88754	0.0486457	0.0756151	.	.
Putative metabotropic GPCR	A0A4Z2DNX8_SCHJA	GPCR1	Cl1_T5155_c1_g1_i3	Cl1_T5155_c1_g1		Tyramine\Octopamine receptor1	1.58e-51	1.54	1.989	1.496	3.152	4.581	3.092	2.05913	8.44013	45.808	1.30432e-11	8.8931e-11	UP	.
Microtubule-associated protein 1B	MAP1B	missing	missing	missing	missing	Microtubule-associated protein 1B	missing
Glutamate receptor ionotropic, NMDA 2	GRIN2A,B,C,D	missing	missing	missing	missing	Glutamate receptor ionotropic, NMDA 2	missing
A-kinase anchor protein 5	AKAP5	missing	missing	missing	missing	A-kinase anchor protein 5	missing
BDNF/NT-3 growth factors receptor	NTRK2	missing	missing	missing	missing	BDNF/NT-3 growth factors receptor	missing
Neuroligin	NLGN1,2,3	missing	missing	missing	missing	Neuroligin	missing
Gamma-aminobutyric acid type B receptor subunit 2	GABBR2	missing	missing	missing	missing	Gamma-aminobutyric acid type B receptor subunit 2	missing
Gamma-aminobutyric acid receptor subunit gamma-2	GABRG2	missing	missing	missing	missing	Gamma-aminobutyric acid receptor subunit gamma-2	missing
Gamma-aminobutyric acid receptor subunit alpha-1	GABRA1	missing	missing	missing	missing	Gamma-aminobutyric acid receptor subunit alpha-1	missing
Gamma-aminobutyric acid receptor subunit alpha-2	GABRA2	missing	missing	missing	missing	Gamma-aminobutyric acid receptor subunit alpha-2	missing
Gamma-aminobutyric acid receptor subunit beta-2	GABRB2	missing	missing	missing	missing	Gamma-aminobutyric acid receptor subunit beta-2	missing
Gamma-aminobutyric acid receptor subunit beta-3	GABRB3	missing	missing	missing	missing	Gamma-aminobutyric acid receptor subunit beta-3	missing
Gamma-aminobutyric acid type B receptor subunit 1	GABBR1	missing	missing	missing	missing	Gamma-aminobutyric acid type B receptor subunit 1	missing
Beta-2 adrenergic receptor	ADRB2	missing	missing	missing	missing	Beta-2 adrenergic receptor	missing
Beta-1 adrenergic receptor	ADRB1	missing	missing	missing	missing	Beta-1 adrenergic receptor	missing
Alpha-1D adrenergic receptor	ADRA1D	missing	missing	missing	missing	Alpha-1D adrenergic receptor	missing
A-kinase anchor protein 13	AKAP13	missing	missing	missing	missing	A-kinase anchor protein 13	missing
Alpha-2A adrenergic receptor	ADRA2A	missing	missing	missing	missing	Alpha-2A adrenergic receptor	missing
Alpha-1A adrenergic receptor	ADRA1A	missing	missing	missing	missing	Alpha-1A adrenergic receptor	missing
Beta-3 adrenergic receptor	ADRB3	missing	missing	missing	missing	Beta-3 adrenergic receptor	missing
Alpha-2C adrenergic receptor	ADRA2C	missing	missing	missing	missing	Alpha-2C adrenergic receptor	missing
Alpha-2B adrenergic receptor	ADRA2B	missing	missing	missing	missing	Alpha-2B adrenergic receptor	missing
Alpha-1B adrenergic receptor	ADRA1B	missing	missing	missing	missing	Alpha-1B adrenergic receptor	missing
5-hydroxytryptamine receptor ionotropic	HTR3A	missing	missing	missing	missing	5-hydroxytryptamine receptor 3A	missing
Nicotinic acetylcholine receptor subunit	ACHE	missing	missing	missing	missing	Acetylcholine receptor subunit epsilon	missing
Nicotinic acetylcholine receptor subunit	ACHB	missing	missing	missing	missing	Acetylcholine receptor subunit beta	missing
Nicotinic acetylcholine receptor subunit	ACHD	missing	missing	missing	missing	Acetylcholine receptor subunit delta	missing
Nicotinic acetylcholine receptor subunit	ACHG	missing	missing	missing	missing	Acetylcholine receptor subunit gamma	missing
Glutamate receptor ionotropic	GRIA1-4	missing	missing	missing	missing	Glutamate receptor ionotropic	missing
Glutamate receptor ionotropic, delta-1,2	GRID1,2	missing	missing	missing	missing	Glutamate receptor ionotropic, delta-1,2	missing
Glutamate receptor ionotropic, NMDA 3A	GRIN3A,B	missing	missing	missing	missing	Glutamate receptor ionotropic, NMDA 3A	missing
5-hydroxytryptamine receptor 2A,B,C	HTR2A,B,C	missing	missing	missing	missing	5-hydroxytryptamine receptor 2A,B,C	missing
5-hydroxytryptamine receptor 1B,D,E,F	HTR1B,D,E,F	missing	missing	missing	missing	5-hydroxytryptamine receptor 1B,D,E,F	missing
5-hydroxytryptamine receptor 5A,B	HTR5A,B	missing	missing	missing	missing	5-hydroxytryptamine receptor 5A,B	missing
5-hydroxytryptamine receptor 6	HTR6	missing	missing	missing	missing	5-hydroxytryptamine receptor 6	missing
5-hydroxytryptamine receptor 7	HTR7	missing	missing	missing	missing	5-hydroxytryptamine receptor 7	missing
Acetylcholine gated chlorid channel	acc-1	missing	missing	missing	missing	Acetylcholine gated chlorid channel	missing
Acetylcholine gated chlorid channel	acc-2	missing	missing	missing	missing	Acetylcholine gated chlorid channel	missing
P2Y purinoceptor	P2RY1,6,12	missing	missing	missing	missing	P2Y purinoceptor	missing

## Sheet: Supplementary Data7
Subgroup	Uniprot ref. gene	C.lingua gene	C.lingua_trans_Id	C.lingua_genes_Id	C.lingua NCBI accession	Description	blastp E-value	Redia_R7	Redia_R8	Redia_R9	Cerc_C7	Cerc_C8	Cerc_C9	logFC	logCPM	LR	PValue	FDR	Cerc_UP	Redia_UP
Voltage-dependent calcium channel	CACNA1B	ClCACNA1B	Cl1_T4975_c0_g1_i2	Cl1_T4975_c0_g1	MW361168	Voltage-dependent N-type calcium channel subunit alpha-1B	0	7.124	9.414	7.076	4.338	4.463	6.246	0.30772	9.52776	1.14118	0.285404	0.345246	.	.
Voltage-dependent calcium channel	CACNA1C	ClCACNA1C	Cl1_T2635_c1_g1_i2	Cl1_T2635_c1_g1	MW361114	Voltage-dependent L-type calcium channel subunit alpha-1C	0	35.821	32.73	28.635	6.236	3.923	6.925	-1.57214	10.8433	29.5818	5.36052e-08	2.23355e-07	.	UP
Voltage-dependent calcium channel	CACNA1E	ClCACNA1E	Cl1_T6851_c0_g1_i4	Cl1_T6851_c0_g1	MW361212	Voltage-dependent R-type calcium channel subunit alpha-1E	0	6.511	6.559	4.282	2.046	2.854	1.672	-0.442894	8.76511	2.19017	0.138894	0.186853	.	.
Voltage-dependent calcium channel	CACNA1F	ClCACNA1F	Cl1_T5634_c0_g1_i9	Cl1_T5634_c0_g1	MW361188	Voltage-dependent L-type calcium channel subunit alpha-1F	0	10.642	11.679	8.375	1.542	1.175	1.018	-2.07012	9.13541	42.5612	6.85041e-11	4.28151e-10	.	UP
Voltage-dependent calcium channel	CACNA2D1	ClCACNA2D1	Cl1_T2859_c0_g1_i1	Cl1_T2859_c0_g1	MW361122	Voltage-dependent calcium channel subunit alpha-2/delta-1	1.46e-66	8.41	9.056	10.323	2.609	2.103	3.77	-0.775784	9.30963	7.0984	0.00771528	0.0141999	.	.
Voltage-dependent calcium channel	CACNA2D4	ClCACNA2D2	Cl1_T3988_c0_g1_i2	Cl1_T3988_c0_g1	MW361144	Voltage-dependent calcium channel subunit alpha-2/delta-4	1.2e-60	28.968	31.107	38.431	5.287	6.366	6.498	-1.47018	10.8859	28.75	8.2351e-08	3.29404e-07	.	UP
Voltage-dependent calcium channel	CACNB1	ClCACNB1	Cl1_T1528_c0_g1_i3	Cl1_T1528_c0_g1		Voltage-dependent L-type calcium channel subunit beta-1	1.72e-140	29.012	27.078	34.883	18.795	17.666	19.166	0.262474	11.4343	1.02558	0.311199	0.371951	.	.
Voltage-dependent calcium channel	CACNB1	ClCACNB2	Cl1_T366_c0_g2_i3	Cl1_T366_c0_g2		Voltage-dependent L-type calcium channel subunit beta-1	1.09e-82	18.93	19.853	14.802	26.246	11.769	20.397	1.03197	11.1618	12.078	0.00051021	0.0011958	.	.
cGMP-gated cation channel alpha-1	CNGA1	ClCNGA1	Cl1_T17322_c0_g1_i1	Cl1_T17322_c0_g1		cGMP-gated cation channel alpha-1	0	1.427	1.19	2.992	0.356	0.399	0.264	-1.37989	6.98374	10.4832	0.00120463	0.00256304	.	.
cGMP-gated cation channel alpha-3	ClNGA3	ClCNGA2	Cl1_T2953_c0_g1_i1	Cl1_T2953_c0_g1		cGMP-gated cation channel alpha-2	2.06e-127	12.471	16.898	13.278	3.805	4.052	3.532	-0.928392	9.85386	11.1565	0.000837372	0.00186083	.	.
cGMP-gated cation channel alpha-3	ClNGA3	ClCNGA3	Cl1_T3390_c0_g1_i2	Cl1_T3390_c0_g1		cGMP-gated cation channel alpha-3	7.03e-112	8.288	8.848	7.095	11.908	47.007	11.562	2.16435	11.1475	22.0273	2.68799e-06	8.4884e-06	UP	.
cGMP-gated cation channel beta-1	CNGB1	ClCNGB1	Cl1_T16095_c0_g1_i4	Cl1_T16095_c0_g1		cGMP-gated cation channel beta-1	7.17e-115	1.12	1.898	1.129	0.791	1.034	0.478	0.127256	7.01546	0.124727	0.723964	0.762067	.	.
Potassium voltage-gated channel	eag	Cleag1	Cl1_T10381_c0_g1_i3	Cl1_T10381_c0_g1	MW361065	Potassium voltage-gated channel protein eag 1	0	1.392	1.373	1.308	1.196	0.646	0.628	0.227497	7.04077	0.39837	0.527932	0.588772	.	.
Potassium voltage-gated channel	eag	Cleag2	Cl1_T8820_c0_g1_i3	Cl1_T8820_c0_g1	MW361230	Potassium voltage-gated channel protein eag 2	4.27e-173	1.943	2.289	1.647	1.038	1.21	1.119	0.162245	7.49795	0.249174	0.617658	0.669491	.	.
Potassium voltage-gated channel	eag	Cleag3	Cl1_T4079_c0_g1_i1	Cl1_T4079_c0_g1	MW361147	Potassium voltage-gated channel protein eag 3	0	4.183	4.57	4.554	7.036	4.146	7.591	1.42121	9.39961	22.9952	1.62407e-06	5.35408e-06	UP	.
Potassium/sodium hyperpolarization-activated cyclic nucleotide-gated channel 1	HCN1	ClHCN1	Cl1_T8252_c0_g1_i4	Cl1_T8252_c0_g1		Potassium/sodium hyperpolarization-activated cyclic nucleotide-gated channel 1	0	1.82	2.173	1.684	1.739	0.728	0.792	0.121894	7.45806	0.116734	0.732604	0.768466	.	.
Potassium/sodium hyperpolarization-activated cyclic nucleotide-gated channel 1	HCN1	ClHCN2	Cl1_T20336_c0_g1_i1	Cl1_T20336_c0_g1		Potassium/sodium hyperpolarization-activated cyclic nucleotide-gated channel 2	0	1.006	1.665	1.12	1.176	0.716	1.181	0.673627	7.12096	3.45353	0.0631167	0.0961168	.	.
Potassium/sodium hyperpolarization-activated cyclic nucleotide-gated channel 1	HCN1	ClHCN3	Cl1_T8308_c0_g1_i2	Cl1_T8308_c0_g1		Potassium/sodium hyperpolarization-activated cyclic nucleotide-gated channel 3	0	5.461	6.717	4.856	1.68	1.644	5.542	-0.201969	8.91349	0.206883	0.649221	0.695594	.	.
Potassium voltage-gated channel	KCNA2	ClKCNA1	Cl1_T5563_c0_g1_i1	Cl1_T5563_c0_g1	MW361187	Potassium voltage-gated channel subfamily A member 2	4.65e-155	17.486	19.636	13.475	1.196	2.067	1.508	-2.45355	9.76944	60.791	6.34672e-15	6.80006e-14	.	UP
Potassium voltage-gated channel	KCNAL	ClKCNAL1	Cl1_T2660_c0_g1_i1	Cl1_T2660_c0_g1	MW361116	Potassium voltage-gated channel protein Shal 1	2.39e-174	12.2	12.27	11	3.488	3.101	3.054	-0.913839	9.59961	10.579	0.00114383	0.00245105	.	.
Potassium voltage-gated channel	KCNAL	ClKCNAL2	Cl1_T3217_c0_g1_i1	Cl1_T3217_c0_g1	MW361129	Potassium voltage-gated channel protein Shal 2	1.68e-174	16.497	13.809	7.415	7.095	4.698	6.045	-0.0658617	9.98283	0.048312	0.826027	0.853275	.	.
Potassium voltage-gated channel	KCNAL	ClKCNAL3	Cl1_T10606_c0_g1_i2	Cl1_T10606_c0_g1	MW361066	Potassium voltage-gated channel protein Shal 3	1.93e-145	2.661	2.93	2.644	0.929	2.032	1.558	0.0536903	7.93732	0.0270887	0.86927	0.88701	.	.
Potassium voltage-gated channel	KCNH2	ClKCNH1	Cl1_T644_c0_g1_i4	Cl1_T644_c0_g1	MW361204	Potassium voltage-gated channel subfamily H member 2	3.31e-114	14.493	17.339	17.87	9.931	9.056	8.584	0.119387	10.494	0.194468	0.659224	0.703798	.	.
Potassium channel subfamily K member 9	KCNK9	ClKCNK9	Cl1_T7046_c0_g1_i1	Cl1_T7046_c0_g1		Potassium channel subfamily K member 9	1.48e-109	10.555	12.095	8.413	5.415	4.146	3.594	-0.276558	9.64371	0.976719	0.32301	0.383016	.	.
Calcium-activated potassium channel subunit alpha-1	KCNMA1	ClKCNMA1	Cl1_T7133_c0_g1_i1	Cl1_T7133_c0_g1		Calcium-activated potassium channel subunit alpha-1	1.31e-129	6.765	8.532	7.669	0.889	1.198	0.478	-2.20591	8.7277	41.0057	1.51784e-10	8.92849e-10	.	UP
Calcium-activated potassium channel subunit alpha-1	KCNMA1	ClKCNMA2	Cl1_T2818_c0_g1_i1	Cl1_T2818_c0_g1		Calcium-activated potassium channel subunit alpha-1	3.86e-126	4.621	6.451	3.435	4.516	3.911	4.248	0.807622	9.08077	7.2831	0.00696064	0.0130512	.	.
Calcium-activated potassium channel subunit alpha-1	KCNMA1	ClKCNMA3	Cl1_T7105_c0_g1_i1	Cl1_T7105_c0_g1		Calcium-activated potassium channel subunit alpha-1	1.87e-113	10.607	10.522	10.615	0.128	0.27	0.251	-4.65192	8.97922	120.956	3.90624e-28	1.6741e-26	.	UP
Small conductance calcium-activated potassium channel protein 2	KCNN2	ClKCNN1	Cl1_T8989_c0_g1_i4	Cl1_T8989_c0_g1		Small conductance calcium-activated potassium channel protein 1	5.18e-170	2.022	3.712	1.901	2.441	1.809	2.3	0.794581	8.1451	5.77569	0.0162493	0.0286753	.	.
Small conductance calcium-activated potassium channel protein 2	KCNN2	ClKCNN2	Cl1_T6220_c0_g1_i5	Cl1_T6220_c0_g1		Small conductance calcium-activated potassium channel protein 2	1.5e-142	12.69	11.346	7.575	1.295	0.658	1.898	-2.11173	9.17056	32.329	1.30157e-08	5.74222e-08	.	UP
Small conductance calcium-activated potassium channel protein 2	KCNN2	ClKCNN3	Cl1_T6307_c0_g1_i6	Cl1_T6307_c0_g1		Small conductance calcium-activated potassium channel protein 3	1.77e-122	5.26	8.332	5.825	2.065	1.398	3.997	-0.486947	8.92258	1.8605	0.172567	0.22607	.	.
Potassium voltage-gated channel	KCNQ1	ClKCNQ1	Cl1_T6391_c0_g1_i4	Cl1_T6391_c0_g1	MW361202	Potassium voltage-gated channel subfamily KQT member 1	7.62e-112	5.82	4.936	5.1	1.453	0.822	1.093	-1.28386	8.39117	16.1109	5.97384e-05	0.000167491	.	UP
Potassium voltage-gated channel	KCNQ2	ClKCNQ2	Cl1_T8142_c0_g1_i4	Cl1_T8142_c0_g1	MW361226	Potassium voltage-gated channel subfamily KQT member 2	1.58e-107	2.267	2.805	1.929	2.125	1.55	1.533	0.541988	7.91589	3.00367	0.0830763	0.122171	.	.
Sodium leak channel	NALCN	ClNALCN	Cl1_T1433_c0_g1_i14	Cl1_T1433_c0_g1	MW361086	Sodium leak channel non-selective protein	0	12.139	15.516	11.076	3.014	2.431	1.998	-1.41054	9.58728	22.8756	1.72828e-06	5.63569e-06	.	UP
Potassium voltage-gated channel	Sh	ClSh1	Cl1_T16298_c0_g1_i1	Cl1_T16298_c0_g1	MW361091	Potassium voltage-gated channel protein Shaker 1	1.01e-164	0.63	0.932	0.743	0.277	0.27	0.264	-0.51739	6.06453	1.19035	0.275258	0.337051	.	.
Potassium voltage-gated channel	Sh	ClSh2	Cl1_T5019_c0_g1_i1	Cl1_T5019_c0_g1	MW361171	Potassium voltage-gated channel protein Shaker 2	3.5e-164	43.531	42.794	39.287	11.651	10.078	11.261	-0.96528	11.3746	13.5532	0.0002319	0.00057975	.	.
Potassium voltage-gated channel	Shab	ClShab	Cl1_T9534_c0_g1_i1	Cl1_T9534_c0_g1	MW361236	Potassium voltage-gated channel protein Shab	9.78e-117	2.564	3.937	4.63	1.156	0.564	0.93	-1.07075	7.95682	8.98135	0.00272749	0.00538319	.	.
Potassium voltage-gated channel	Shaw	ClShaw1	Cl1_T4206_c0_g1_i1	Cl1_T4206_c0_g1	MW361151	Potassium voltage-gated channel protein Shaw 1	0	7.124	7.916	8.121	3.281	2.232	2.049	-0.662461	9.09001	4.79217	0.0285894	0.0463711	.	.
Potassium voltage-gated channel	Shaw	ClShaw2	Cl1_T3001_c0_g1_i1	Cl1_T3001_c0_g1	MW361128	Potassium voltage-gated channel protein Shaw 2	0	24.303	25.463	32.474	0.771	0.552	1.043	-4.16395	10.2963	147.351	6.57524e-34	6.57524e-32	.	UP
Potassium voltage-gated channel	KCNA1	missing	missing		missing	Potassium voltage-gated channel subfamily A member 1	missing
Potassium voltage-gated channel	KCNA3	missing	missing		missing	Potassium voltage-gated channel subfamily A member 3	missing
Potassium voltage-gated channel	KCNA4	missing	missing		missing	Potassium voltage-gated channel subfamily A member 4	missing
Potassium voltage-gated channel	KCNH1	missing	missing		missing	Potassium voltage-gated channel subfamily H member 1	missing
Potassium voltage-gated channel	KCNH3	missing	missing		missing	Potassium voltage-gated channel subfamily H member 3	missing
Potassium voltage-gated channel	KCNH4	missing	missing		missing	Potassium voltage-gated channel subfamily H member 4	missing
Voltage-dependent calcium channel	CACNA1G	missing	missing		missing	Voltage-dependent T-type calcium channel subunit alpha-1G	missing
Voltage-dependent calcium channel	CACNA1I	missing	missing		missing	Voltage-dependent T-type calcium channel subunit alpha-1I	missing
Voltage-dependent calcium channel	CACNA1H	missing	missing		missing	Voltage-dependent T-type calcium channel subunit alpha-1H	missing
Voltage-dependent calcium channel	CACNA1A	missing	missing		missing	Voltage-dependent P/Q-type calcium channel subunit alpha-1A	missing
Voltage-dependent calcium channel	CACNA1S	missing	missing		missing	Voltage-dependent L-type calcium channel subunit alpha-1S	missing
Voltage-dependent calcium channel	CACNA1D	missing	missing		missing	Voltage-dependent L-type calcium channel subunit alpha-1D	missing
Voltage-dependent calcium channel	CACNA2D2	missing	missing		missing	Voltage-dependent calcium channel subunit alpha-2/delta-2	missing
Voltage-dependent calcium channel	CACNG7	missing	missing		missing	Voltage-dependent calcium channel gamma-7 subunit	missing
Voltage-dependent calcium channel	CACNG8	missing	missing		missing	Voltage-dependent calcium channel gamma-8 subunit	missing
Voltage-dependent calcium channel	CACNG4	missing	missing		missing	Voltage-dependent calcium channel gamma-4 subunit	missing
Voltage-dependent calcium channel	CACNG2	missing	missing		missing	Voltage-dependent calcium channel gamma-2 subunit	missing
Sodium voltage-gated channel	SCN1A	missing	missing		missing	Sodium channel protein type 1 subunit alpha	missing
Sodium voltage-gated channel	SCN4A	missing	missing		missing	Sodium channel protein type 4 subunit alpha	missing
Sodium voltage-gated channel	SCN7A	missing	missing		missing	Sodium channel protein type 7 subunit alpha	missing
Sodium voltage-gated channel	SCN5A	missing	missing		missing	Sodium channel protein type 5 subunit alpha	missing
Sodium voltage-gated channel	SCN9A	missing	missing		missing	Sodium channel protein type 9 subunit alpha	missing
Sodium voltage-gated channel	SCN2A	missing	missing		missing	Sodium channel protein type 2 subunit alpha	missing
Sodium voltage-gated channel	SCN3A	missing	missing		missing	Sodium channel protein type 3 subunit alpha	missing
Sodium voltage-gated channel	SCN11A	missing	missing		missing	Sodium channel protein type 11 subunit alpha	missing
Sodium voltage-gated channel	SCN8A	missing	missing		missing	Sodium channel protein type 8 subunit alpha	missing
Sodium voltage-gated channel	SCN10A	missing	missing		missing	Sodium channel protein type 10 subunit alpha	missing
Acid-sensing ion channel	ASIC1	missing	missing		missing	Acid-sensing ion channel 1	missing
Potassium channel subfamily T member 2	KCNT2	missing	missing		missing	Potassium channel subfamily T member 2	missing
Calcium-activated potassium channel subunit beta	KCNMB2,4	missing	missing		missing	Calcium-activated potassium channel subunit beta	missing
Inward rectifier potassium channel 1,2	KCNJ2	missing	missing		missing	Inward rectifier potassium channel 1,2	missing
Potassium channel subfamily K member 1,2	KCNK1,2	missing	missing		missing	Potassium channel subfamily K member 1,2	missing
Potassium channel subfamily T member 1	KCNT1	missing	missing		missing	Potassium channel subfamily T member 1	missing

## Sheet: Supplementary Data8
Subgroup	Uniprot ref. gene	C.lingua gene	C.lingua_trans_Id	C.lingua_genes_Id	C.lingua NCBI accession	Description	blastp E-value	Redia_R7	Redia_R8	Redia_R9	Cerc_C7	Cerc_C8	Cerc_C9	logFC	logCPM	LR	PValue	FDR	Cerc_UP	Redia_UP
Innexin	INX1,2	ClINX1	Cl1_T22156_c0_g1_i1	Cl1_T22156_c0_g1	MW361105	Innexin 1	1.3e-08	7.955	7.15	7.547	2.53	3.019	4.022	-0.30088	9.19448	1.04752	0.306078	0.367294	.	.
Innexin	INX1,2	ClINX2	Cl1_T10950_c0_g1_i1	Cl1_T10950_c0_g1	MW361068	Innexin 2	8.94e-11	5.207	4.736	1.317	0	0.035	0.113	-5.28771	7.61308	77.2126	1.5351e-18	2.87831e-17	.	UP
Innexin	INX1,2	ClINX3	Cl1_T9620_c0_g1_i4	Cl1_T9620_c0_g1	MW361237	Innexin 3	6.38e-18	329.116	338.295	331.188	397.383	356.345	364.578	1.12655	15.4251	20.5557	5.79208e-06	1.79137e-05	UP	.
Innexin	INX1,2	ClINX4	Cl1_T8968_c0_g1_i4	Cl1_T8968_c0_g1	MW361232	Innexin 4	8.46e-09	2.669	4.437	2.174	0.356	0.623	0.603	-1.57115	7.61664	17.9131	2.31223e-05	6.60638e-05	.	UP
Innexin	INX1,2	ClINX5	Cl1_T5696_c0_g1_i1	Cl1_T5696_c0_g1	MW361190	Innexin 5	1.58e-07	10.344	14.609	8.742	3.656	2.842	3.305	-0.787457	9.55963	7.0356	0.0079905	0.0146168	.	.
Innexin	INX1,2	ClINX6	Cl1_T5546_c0_g1_i3	Cl1_T5546_c0_g1	MW361186	Innexin 6	3.79e-10	8.717	7.716	8.3	1.65	1.703	2.451	-1.14502	9.03482	14.2192	0.000162702	0.000420781	.	UP
Innexin	INX1,2	ClINX7	Cl1_T5308_c0_g1_i1	Cl1_T5308_c0_g1	MW361180	Innexin 7	1.58e-17	15.184	16.448	11.998	3.202	2.267	3.356	-1.34265	9.76804	20.2468	6.80674e-06	2.06265e-05	.	UP
Innexin	INX1,2	ClINX8	Cl1_T4800_c0_g1_i1	Cl1_T4800_c0_g1	MW361162	Innexin 8	1.54e-25	8.332	10.455	8.187	2.698	2.42	2.224	-0.903992	9.21952	9.59286	0.00195336	0.00400558	.	.
Innexin	INX1,2	ClINX9	Cl1_T4437_c0_g1_i1	Cl1_T4437_c0_g1	MW361156	Innexin 9	6.83e-24	39.864	33.529	33.105	11.839	12.274	12.342	-0.577436	11.2753	4.7918	0.0285955	0.0463711	.	.
Innexin	INX1,2	ClINX10	Cl1_T4431_c0_g1_i1	Cl1_T4431_c0_g1	MW361155	Innexin 10	1.79e-16	125.35	149.723	144.549	138.16	147.54	138.811	0.984966	14.0792	15.5109	8.20298e-05	0.000223718	.	.
Innexin	INX1,2	ClINX11	Cl1_T2639_c0_g1_i1	Cl1_T2639_c0_g1	MW361115	Innexin 11	3.37e-19	34.455	28.227	14.548	16.355	12.263	8.194	-0.0739471	11.0143	0.0784268	0.779441	0.814747	.	.
Innexin	INX1,2	ClINX12	Cl1_T2509_c0_g1_i1	Cl1_T2509_c0_g1	MW361111	Innexin 12	2.57e-19	53.289	46.373	57.129	6.423	3.665	4.562	-2.4804	11.3489	75.0504	4.58846e-18	8.09727e-17	.	UP
Innexin	INX1,2	ClINX13	Cl1_T2402_c0_g1_i2	Cl1_T2402_c0_g1	MW361107	Innexin 13	8.32e-18	35.427	28.385	26.753	35.417	37.963	19.794	0.961499	11.8802	12.3287	0.000446041	0.00107913	.	.
Innexin	INX1,2	ClINX14	Cl1_T1712_c0_g1_i2	Cl1_T1712_c0_g1	MW361094	Innexin 14	3.9e-24	25.117	22.999	23.488	9.24	7.752	10.984	-0.40413	10.7823	2.26593	0.132247	0.178712	.	.
Innexin	INX1,2	ClINX15	Cl1_T1338_c0_g1_i2	Cl1_T1338_c0_g1	MW361080	Innexin 15	7.7e-21	19.805	14.217	19.055	24.26	30.234	31.281	1.66188	11.5708	35.676	2.33012e-09	1.1848e-08	UP	.
Innexin	INX1,2	ClINX16	Cl1_T898_c0_g1_i2	Cl1_T898_c0_g1	MW361233	Innexin 16	4.45e-09	41.203	49.711	30.639	10.623	8.727	7.553	-1.19661	11.2529	19.6984	9.06787e-06	2.69343e-05	.	UP

## Sheet: Supplementary Data9
Subgroup	Uniprot ref. gene	C.lingua gene	C.lingua_trans_Id	C.lingua_genes_Id	C.lingua NCBI accession	Description	blastp E-value	Redia_R7	Redia_R8	Redia_R9	Cerc_C7	Cerc_C8	Cerc_C9	logFC	logCPM	LR	PValue	FDR	Cerc_UP	Redia_UP
Mechanosensory protein 2	mec-2	ClMEC2	Cl1_T76645_c0_g2_i1	Cl1_T76645_c0_g2	MW361220	Mechanosensory protein 2	5e-178	32.836	36.434	32.183	9.615	8.727	10.444	-0.85386	11.1082	10.316	0.0013188	0.00274749	.	.
Opsin	G4VIY7_SCHMA	ClOPN1	Cl1_T2813_c0_g1_i1	Cl1_T2813_c0_g1	MW361120	Opsin 1	0	21.074	26.129	19.507	12.007	11.358	18.914	0.278698	11.0149	0.954755	0.328512	0.388006	.	.
Opsin	G4VIY7_SCHMA	ClOPN2	Cl1_T9794_c0_g2_i9	Cl1_T9794_c0_g2	MW361238	Opsin 2	1e-81	3.212	3.596	3.604	3.192	1.703	4.462	0.73423	8.61808	5.28159	0.021552	0.0369463	.	.
Opsin	G4VIY7_SCHMA	ClOPN3	Cl1_T16846_c0_g1_i4	Cl1_T16846_c0_g1	MW361092	Opsin 3	5e-81	3.247	3.987	3.839	1.047	0.799	1.533	-0.768314	8.03959	5.51525	0.0188513	0.0325023	.	.
Opsin	G4VIY7_SCHMA	ClOPN4	Cl1_T8952_c0_g3_i1	Cl1_T8952_c0_g3	MW361231	Opsin 4	3e-73	1.742	2.431	2.456	1.156	0.458	2.074	0.00788362	7.63511	0.000422371	0.983603	0.986893	.	.
Piezo-type mechanosensitive ion channel	Piezo	ClPiezo	Cl1_T6858_c0_g1_i6	Cl1_T6858_c0_g1	MW361213	Piezo-type mechanosensitive ion channel component	1e-172	3.684	5.835	2.964	3.834	2.772	1.722	0.379238	8.65764	1.46521	0.226103	0.283073	.	.
TRP channel	A0A5K4FA45_SCHMA	ClTRPA1	Cl1_T13646_c0_g1_i2	Cl1_T13646_c0_g1	MW361082	Transient receptor potential cation channel 1	0	0.954	0.832	0.715	0.652	0.341	1.357	0.760199	6.64446	3.32634	0.0681784	0.102782	.	.
TRP channel	A0A5K4FAK6_SCHMA	ClTRPA10	Cl1_T1079_c0_g1_i5	Cl1_T1079_c0_g1		Transient receptor potential cation channel 10	0	16.121	19.553	13.635	42.285	39.548	41.737	2.30382	11.9638	71.8886	2.27691e-17	3.25273e-16	UP	.
TRP channel	G4LY82_SCHMA	ClTRPA11	Cl1_T128_c0_g1_i2	Cl1_T128_c0_g1		Transient receptor potential cation channel 11	0	18.142	15.399	13.005	7.609	9.056	5.052	-0.158848	10.2828	0.324424	0.568961	0.62753	.	.
TRP channel	A0A3Q0KLS7_SCHMA	ClTRPA12	Cl1_T8618_c0_g1_i7	Cl1_T8618_c0_g1		Transient receptor potential cation channel 12	0	7.351	5.56	6.634	1.087	1.128	5.417	-0.79052	8.93289	2.4275	0.119223	0.164068	.	.
TRP channel	A0A5K4F2L5_SCHMA	ClTRPA13	Cl1_T6134_c0_g1_i16	Cl1_T6134_c0_g1		Transient receptor potential cation channel 13	0	7.115	7	6.954	1.146	0.482	0.553	-2.32878	8.59269	43.033	5.38237e-11	3.58825e-10	.	UP
TRP channel	A0A5K4E8T4_SCHMA	ClTRPA14	Cl1_T11019_c0_g1_i1	Cl1_T11019_c0_g1		Transient receptor potential cation channel 14	0	2.109	2.547	1.619	0.208	0.082	0.176	-2.74124	6.97727	32.4708	1.20999e-08	5.41788e-08	.	UP
TRP channel	A0A5K4FCC0_SCHMA	ClTRPA15	Cl1_T3853_c0_g1_i3	Cl1_T3853_c0_g1		Transient receptor potential cation channel 15	0	13.994	16.415	14.219	1.057	2.478	0.943	-2.4359	9.61159	52.5961	4.09694e-13	3.41412e-12	.	UP
TRP channel	A0A3Q0KP99_SCHMA	ClTRPA16	Cl1_T7670_c0_g1_i5	Cl1_T7670_c0_g1		Transient receptor potential cation channel 16	0	5.872	11.204	3.679	26.197	28.589	14.88	2.79785	11.0703	92.1085	8.20541e-22	2.73514e-20	UP	.
TRP channel	A0A3Q0KRY5_SCHMA	ClTRPA17	Cl1_T6483_c0_g1_i9	Cl1_T6483_c0_g1		Transient receptor potential cation channel 17	0	5.339	4.42	5.524	1.927	0.587	0.716	-1.37023	8.34131	14.7151	0.000125043	0.000329059	.	UP
TRP channel	A0A5K4FE95_SCHMA	ClTRPA18	Cl1_T4029_c0_g2_i19	Cl1_T4029_c0_g2		Transient receptor potential cation channel 18	0	4.708	2.123	14.811	4.388	3.336	12.832	1.03975	9.72253	12.238	0.000468254	0.00112136	.	.
TRP channel	A0A5K4FA45_SCHMA	ClTRPA2	Cl1_T4845_c0_g1_i1	Cl1_T4845_c0_g1	MW361165	Transient receptor potential cation channel 2	2e-74	8.752	7.825	7.528	1.947	2.42	3.381	-0.701024	9.1354	5.23476	0.0221398	0.0377383	.	.
TRP channel	TRPA1	ClTRPA3	Cl1_T2999_c0_g1_i5	Cl1_T2999_c0_g1	MW361127	Transient receptor potential cation channel 3	3.5e-78	16.672	10.755	5.176	11.473	5.039	3.393	0.218247	9.94786	0.615046	0.432894	0.490069	.	.
TRP channel	TRPA1	ClTRPA4	Cl1_T13851_c0_g1_i1	Cl1_T13851_c0_g1	MW361084	Transient receptor potential cation channel 4	1.25e-59	1.567	3.188	3.99	0.128	0.176	0.063	-3.4631	7.34928	49.0703	2.46952e-12	1.85214e-11	.	UP
TRP channel	A0A3Q0KSH8_SCHMA	ClTRPA5	Cl1_T1638_c0_g1_i2	Cl1_T1638_c0_g1		Transient receptor potential cation channel 5	0	6.739	6.235	6.229	2.095	0.951	1.961	-1.01751	8.72583	10.3188	0.0013168	0.00274749	.	.
TRP channel	A0A3Q0KRX8_SCHMA	ClTRPA6	Cl1_T7800_c0_g1_i4	Cl1_T7800_c0_g1		Transient receptor potential cation channel 6	0	3.903	5.752	6.248	2.046	1.468	2.086	-0.519741	8.60449	2.78872	0.0949298	0.134971	.	.
TRP channel	A0A5K4F8T2_SCHMA	ClTRPA7	Cl1_T7329_c0_g1_i1	Cl1_T7329_c0_g1		Transient receptor potential cation channel 7	0	2.424	2.397	3.378	0.415	0.27	0.377	-1.95351	7.396	24.5466	7.25358e-07	2.56009e-06	.	UP
TRP channel	A0A5K4FFE2_SCHMA	ClTRPA8	Cl1_T8282_c0_g1_i2	Cl1_T8282_c0_g1		Transient receptor potential cation channel 8	0	3.186	2.938	1.779	2.49	0.94	2.375	0.474129	8.06832	1.72408	0.189169	0.243683	.	.
TRP channel	A0A3Q0KSC6_SCHMA	ClTRPA9	Cl1_T1598_c0_g1_i2	Cl1_T1598_c0_g1		Transient receptor potential cation channel 9	0	22.15	21.243	10.549	79.53	43.965	51.792	2.69185	12.3992	82.9057	8.60624e-20	1.98606e-18	UP	.
Degenerin	mec-4	missing	missing	missing	missing	Degenerin	missing
Degenerin	mec-10	missing	missing	missing	missing	Degenerin	missing
Degenerin	deg-1	missing	missing	missing	missing	Degenerin	missing
Touch-cell sodium channel subunit	mec-6	missing	missing	missing	missing	Mechanosensory abnormality protein 6	missing
Transmembrane channel-like protein	TMC1	missing	missing	missing	missing	Transmembrane channel-like protein1	missing
Transmembrane channel-like protein	TMC2	missing	missing	missing	missing	Transmembrane channel-like protein2	missing
Transmembrane channel-like protein	TMC3	missing	missing	missing	missing	Transmembrane channel-like protein3	missing
Transmembrane channel-like protein	TMC4	missing	missing	missing	missing	Transmembrane channel-like protein4	missing
Transmembrane channel-like protein	TMC5	missing	missing	missing	missing	Transmembrane channel-like protein5	missing
Transmembrane channel-like protein	TMC6	missing	missing	missing	missing	Transmembrane channel-like protein6	missing
Transmembrane channel-like protein	TMC7	missing	missing	missing	missing	Transmembrane channel-like protein7	missing
Transmembrane channel-like protein	TMC8	missing	missing	missing	missing	Transmembrane channel-like protein8	missing
Ligand gated sodium channel	SCNN1A	missing	missing	missing	missing	Amiloride-sensitive sodium channel subunit alpha	missing
Ligand gated sodium channel	SCNN1B	missing	missing	missing	missing	Amiloride-sensitive sodium channel subunit beta	missing
Mechanosensory transduction channel NOMPC	nompC	missing	missing	missing	missing	Mechanosensory transduction channel NOMPC	missing
