# Supplementary material for: Neuronal gene expression in two generations of the marine parasitic worm, Cryptocotyle lingua
Source: Commun Biol. 2023 Dec 18;6:1279. doi: 10.1038/s42003-023-05675-4 (PMC10728431; doi:10.1038/s42003-023-05675-4)
Supplement: Supplementary file 6 — Supplementary Data 11 [file 42003_2023_5675_MOESM6_ESM.xlsx]

## Sheet: Figures plots source data
Fig 1c-i	Cercaria trajectory			Fig 1c-ii,iii	Speed as binary signal			Fig 1c-iv,v	Trajectory local path complexity			Fig 1d	Summarized BUSCO (v4.1.4; 98 Metazoa_odb10) benchmarking of protein arrays predicted in C. lingua transcriptome and in proteomes of eight other digenean species							Fig 1e-ii	Length distribution of predicted proteins			Fig 1e-iii	E-value distribution of BLASTp hits in SwissProt database			Fig 1e-iv	Protein sequence 815 similarity to curated SwissProt prototypes			Fig 3b	Differentially expressed neuronal genes														Fig 5b-iv	SYT1, Quantification of fluorescence
	x coordinate	y coordinate			Speed	Binary signal for sampled speed (every 5 frames).			Local path complexity				Code n:954	Species	Complete (C) and single copy (S)	Complete (C) and duplicated (D)	Fragmented (F)	Missing (M)			Protein Length	#Seqs			E-Value (1e-X)	Hits			#positives/alignment-length, %	Hits			Group	C.lingua gene	Description	Redia_R7	Redia_R8	Redia_R9	Cerc_C7	Cerc_C8	Cerc_C9	PValue	FDR	Cerc_UP	Redia_UP			Fluorescence	Stage
	967947	187884			3401.78	3000			0.369				C:64.7 [S:63.4, D:1.3 ], F:5.5, M:29.8	S. haematobium	63.4	1.3	5.5	29.8			85	1			26	1171			30	0			Biosynthesis	ClACHE	Acetylcholinesterase	23586	28751	22772	25.08	13038	22169	0.035295	0.0569274	.	.			21.9	Rediae
	976568	190735			3148.38	3000			0.348				C:63.8 [S:63.2, D:0.6 ], F:8.0, M:28.2	C. sinensis	63.2	0.6	8	28.2			90	1			27	1257			31	0			Biosynthesis	ClALDH3A2	Aldehyde dehydrogenase family 3 member A2	41124	51109	53.91	53175	40664	53815	0.000178667	0.00045812	.	.			5.52	Rediae
	982945	195596			2780.24	3000			0.327				C:62.5 [S:61.2, D:1.3 ], F:9.9, M:27.6	F. hepatica	61.2	1.3	9.9	27.6			95	28			28	1311			32	0			Biosynthesis	ClBCHE1	Cholinesterase	43977	59583	50608	3469	2772	4.65	1.2824e-17	3.84719e-15	.	UP			15.2	Rediae
	982883	198786			1106.28	3000			0.308				C:64.7 [S:63.8, D:0.9 ], F:8.1, M:27.2	O. viverrini	63.8	0.9	8.1	27.2			100	130			29	1291			33	0			Biosynthesis	ClBCHE2	Cholinesterase	20829	19844	21192	2.53	1809	2426	3.75547e-09	3.52075e-08	.	UP			19.9	Rediae
	990267	198421			2563.39	3000			0.295				C:71.9 [S:70.6, D:1.3 ], F:4.4, M:23.7	S. japonicum	70.6	1.3	4.4	23.7			105	126			30	1273			34	0			Biosynthesis	ClCBS	Cystathionine beta-synthase	18361	32763	45611	46	18359	25462	0.0892849	0.128779	.	.			6.33	Rediae
	992617	205861			2705.3	3000			0.282				C:74.9 [S:69.7, D:5.2], F:5.8, M:19.3	P. simillimum	69.7	5.2	5.8	19.3			110	133			31	1310			35	4			Biosynthesis	ClCHAT	Choline O-acetyltransferase	48195	53174	34337	103.79	38761	72101	0.0900679	0.003036	UP	.			54.62	Rediae
	1000.58	208.28			2885.6	3000			0.269				C:78.0 [S:77.0, D:1.0 ], F:3.0, M:19.0	C. lingua	77	1	3	19			115	117			32	1286			36	13			Biosynthesis	ClCTH	Cystathionine gamma-lyase	42393	32022	38393	30249	42896	33.92	0.00137856	0.0028522	.	.			0	Rediae
	1008.61	213759			3370.61	3000			0.27				C:78.8 [S:65.7, D:13.1 ], F:2.5, M:18.7	S. mansoni	65.7	13.1	2.5	18.7			120	138			33	1238			37	51			Biosynthesis	ClDBH	Dopamine beta-hydroxylase	3544	1781	2814	16009	3876	8621	2.91427e-12	3.97401e-11	UP	.			11.55	Rediae
	1008.8	223399			3343.13	3000			0.28				C:77.5 [S:76.2, D:1.3 ], F:4.2, M:18.3	O. felineus	76.2	1.3	4.2	18.3			125	142			34	1260			38	88			Biosynthesis	ClDDC	Aromatic-L-amino-acid decarboxylase	5951	5019	5994	1.71	0.716	1571	0.000287478	0.000712756	.	UP			9.01	Rediae
	1011.23	218987			1746.46	3000			0.294												130	119			35	1248			39	234			Biosynthesis	CLGLS2	Glutaminase	22544	22092	31336	2737	2126	4009	1.10009e-08	9.42936e-08	.	UP			0	Rediae
	1011.33	222025			1053.94	3000			0.313												135	108			36	1260			40	358			Biosynthesis	ClTDC	Tyrosine decarboxylase	0.805	0.375	0.715	1482	0.834	1759	0.00161748	0.00703253	UP	.			23.79	Rediae
	1017.9	225304			2545.97	3000			0.332												140	122			37	1211			41	531			Biosynthesis	ClTH	Tyrosine 3-monooxygenase	8848	7142	14595	2826	1809	7.83	0.0892869	0.128779	.	.			42.36	Rediae
	1023.9	224674			2091.82	3000			0.349												145	144			38	1113			42	738			Biosynthesis	ClTPH1	Tryptophan 5-hydroxylase 1	31086	25521	32662	75557	19204	43987	0.634161	1.94131	UP	.			21.28	Rediae
	1030.16	229662			2775.31	3000			0.368												150	131			39	1091			43	1054			Packaging	ClSLC17A1	Sialin-like 1	154616	124327	149526	77484	66869	94886	0.645254	0.693822	.	.			7.05	Rediae
	1033.23	229.52			1065.6	3000			0.385												155	135			40	1108			44	1344			Packaging	ClSLC17A2	Sialin-like 2	16243	20227	12167	34765	24196	21654	7.3242e-06	0.000399502	UP	.			44.01	Rediae
	1039.98	230092			2348.82	3000			0.403												160	118			41	1088			45	1542			Packaging	ClSlc17A4	Vesicular glutamate transporter	42778	38532	33086	5613	2854	5379	1.1195e-08	9.07701e-07	.	UP			26.72	Rediae
	1048.89	226154			3377.66	3000			0.42												165	127			42	1055			46	1746			Packaging	ClSLC18A1	Synaptic vesicular amine transporter	11141	11828	10822	7214	4428	8232	0.578402	0.635606	.	.			0	Rediae
	1045.81	217373			3226.5	3000			0.435												170	110			43	1044			47	2030			Packaging	ClSLC18A3	Vesicular acetylcholine transporter	28347	36068	22086	27581	18.3	11575	0.251899	0.310986	.	.			5.8	Rediae
	1053.68	216744			2737.47	3000			0.45												175	100			44	1013			48	2410			Packaging	ClSLC1A3	Excitatory amino acid transporter	177.65	198069	145075	42156	31784	34963	0.0690753	0.024967	.	UP			7	Rediae
	1049.94	213192			1788.41	3000			0.459												180	122			45	930			49	2294			Packaging	ClSLC32A1	Vesicular inhibitory amino acid transporter	0.963	1831	0.452	1107	1821	3016	0.000926025	0.00202779	.	.			78.04	Developing cercariae
	1055.97	210.05			2357.59	3000			0.466												185	118			46	930			50	2771			Packaging	ClSLC6A2	Dopamine transporter (DAT)	3387	2439	3096	1789	0.646	1458	0.378884	0.438862	.	.			18.12	Developing cercariae
	1065.36	208635			3292.56	3000			0.468												190	98			47	887			51	2706			Packaging	ClSLC6A4	Sodium-dependent serotonin transporter	11762	11396	9194	4941	4041	4009	0.203894	0.259188	.	.			107.69	Developing cercariae
	1072.31	213405			2922.74	0			0.469												195	100			48	870			52	2690			Packaging	ClSLC6A5	Glycine transporter	19.98	23499	18613	21187	16515	20108	0.00127141	0.00268607	.	.			182.84	Developing cercariae
	1072.57	213681			131.47	0			0.471												200	115			49	821			53	2815			Packaging	ClSLC6A6	Sodium- and chloride-dependent taurine transporter	46611	53498	50485	1176	2514	2375	5.86453e-26	3.51872e-24	.	UP			169.38	Developing cercariae
	1072.5	213607			35.32	0			0.473												205	103			50	849			54	2742			Transport	ClATP4A	Sodium/potassium-transporting ATPase subunit alpha	88409	131361	71423	109235	65319	62788	0.0165285	0.0289974	.	.			122.12	Developing cercariae
	1068.48	211304			1606.39	0			0.474												210	121			51	796			55	2685			Transport	ClCPLX1	Putative complexin-1-like	185439	174803	126331	370119	252688	537447	1.7668e-08	1.35908e-06	UP	.			97.48	Developing cercariae
	1064.01	207766			1976.62	3000			0.474												215	112			52	759			56	2553			Transport	ClDNAJC5	DnaJ homolog subfamily C member 5	61796	57976	39654	34024	35425	32274	0.189261	0.243683	.	.			56.45	Developing cercariae
	1054.6	213736			3863.97	3000			0.473												220	113			53	791			57	2527			Transport	ClNLGN1	Neuroligin-1	13539	11537	11151	5109	4381	3356	0.0515082	0.0792434	.	.			43.43	Developing cercariae
	1053.33	217934			1520.73	3000			0.47												225	110			54	832			58	2484			Transport	ClNSF	Vesicle-fusing ATPase 2	43986	67416	42449	74569	69336	75331	0.00166309	0.00712755	UP	.			260.63	Developing cercariae
	1054.17	226.92			3129.31	3000			0.462												230	105			55	825			59	2360			Transport	ClRAB27A	Ras-related protein Rab-27B	50068	36542	38337	25318	23562	24859	0.402963	0.461408	.	.			68.08	Developing cercariae
	1055.04	235192			2883.98	3000			0.453												235	96			56	793			60	2475			Transport	ClRAB27B	Ras-related protein Rab-27A	61909	46598	58.22	39152	58177	37615	0.0232932	0.0394801	.	.			90.5	Developing cercariae
	1055.08	235496			106.31	3000			0.445												240	97			57	750			61	2324			Transport	ClRAB3A	Ras-related protein Rab3A	164339	133.65	151.7	89402	46537	61972	0.298561	0.359712	.	.			109.28	Developing cercariae
	1052.81	249266			4838.92	3000			0.438												245	110			58	706			62	2326			Transport	ClRAB5A	Ras-related protein Rab-5C	39.4	36784	40445	33411	37199	36534	0.00106317	0.00231124	.	.			134.83	Developing cercariae
	1053.77	256294			2459.45	3000			0.429												250	88			59	674			63	2120			Transport	ClRAB7A	Ras-related protein rab7	52.02	58118	57769	67098	93931	68054	0.00835757	0.0329904	UP	.			64.97	Developing cercariae
	1053.87	256425			57.14	3000			0.422												255	100			60	651			64	2127			Transport	ClRIMS1	Regulating synaptic membrane exocytosis protein 1	2906	6126	2964	6315	4076	9514	8.28852	0.000224014	UP	.			46.68	Developing cercariae
	1063.79	269496			5689.53	3000			0.416												260	92			61	717			65	1839			Transport	ClSeptin5	Septin-5	122874	52.25	125578	53046	81739	53.84	0.413947	0.472183	.	.			86.26	Developing cercariae
	1065.8	280696			3945.42	3000			0.408												265	97			62	630			66	1775			Transport	ClSLC30A4	Zinc transporter 3	24872	26.82	19084	66081	45926	48.21	2.2727e-11	2.62234e-09	UP	.			34.72	Developing cercariae
	1073.82	278729			2863.2	3000			0.407												270	76			63	666			67	1731			Transport	ClSNAP1	Synaptosomal-associated protein 29	28819	24672	22688	18746	19275	14704	0.100068	0.14094	.	.			58.3	Developing cercariae
	1077.69	285219			2619.99	3000			0.407												275	84			64	625			68	1720			Transport	ClSNAP23	Synaptosomal-associated protein 23	37247	47896	44077	31	55393	41034	0.000470969	0.00112136	.	.			36.92	Developing cercariae
	1084.92	291987			3433.84	3000			0.407												280	100			65	653			69	1639			Transport	ClSNAP25	Synaptosomal-associated protein 25	120187	119291	92.05	266674	236902	388393	8.32099e-12	1.08535e-10	UP	.			58.99	Developing cercariae
	1094.13	291271			3203.02	3000			0.406												285	90			66	650			70	1569			Transport	ClSNAPA	Alpha-soluble NSF attachment protein	133717	121.43	126124	211424	212365	182521	1.68565e-05	9.72488e-05	UP	.			55.26	Developing cercariae
	1099.77	295147			2372.84	0			0.407												290	89			67	620			71	1378			Transport	ClSTX1	Syntaxin 1	30885	25721	40501	22027	24549	58138	0.000562027	0.00130704	.	.			89.24	Developing cercariae
	1105.42	299023			2375.7	3000			0.41												295	89			68	626			72	1410			Transport	ClSTX2	Syntaxin 6	32688	35568	28597	18321	47676	28101	0.00494629	0.0095121	.	.			107.67	Developing cercariae
	1111.06	302.9			2373.03	3000			0.412												300	84			69	637			73	1370			Transport	ClSTX3	Syntaxin 7	39943	36351	39522	25525	36941	36208	0.00732747	0.0136537	.	.			48.26	Developing cercariae
	1116.7	306776			2372.84	3000			0.419												305	90			70	578			74	1202			Transport	ClSTX4	Syntaxin 8	46.13	55105	44105	26177	43025	29107	0.149506	0.199341	.	.			61.5	Developing cercariae
	1118.6	309337			1105.67	3000			0.424												310	75			71	583			75	1159			Transport	ClSTX5	Syntaxin 9	76175	64178	65315	39053	51165	44553	0.180874	0.234902	.	.			67	Freely swimming cercariae
	1120.67	317126			2794.43	3000			0.432												315	78			72	619			76	1078			Transport	ClSTXBP1	Syntaxin-binding protein 1	26211	27952	34789	20574	17654	15948	0.345318	0.40467	.	.			3.92	Freely swimming cercariae
	1119.4	316756			458.66	3000			0.44												320	55			73	600			77	1074			Transport	ClSV2A	Synaptic vesicle glycoprotein 1	33878	33362	32672	23549	31608	18135	0.0745501	0.110173	.	.			46.55	Freely swimming cercariae
	1111.25	318674			2903.05	3000			0.452												325	96			74	559			78	987			Transport	ClSV2B	Synaptic vesicle glycoprotein 2	5006	4154	4959	3805	2.42	3079	0.226459	0.283073	.	.			72.37	Freely swimming cercariae
	1107.57	319924			1347.57	3000			0.463												330	80			75	508			79	787			Transport	ClSVOPL	Putative transporter SVOPL	33878	33362	32672	23549	31608	18135	0.0745501	0.110173	.	.			14.44	Freely swimming cercariae
	1107.44	320977			367.88	3000			0.474												335	90			76	512			80	852			Transport	ClSYNGAP1	Ras/Rap GTPase-activating protein SynGAP	13539	14967	12882	5366	4005	2.79	0.00401332	0.00776771	.	.			24.7	Freely swimming cercariae
	1110.4	329587			3156.84	3000			0.483												340	99			77	460			81	674			Transport	ClSYNGR1	Synaptogyrin 1	87377	83548	91984	11977	15481	12404	6.22171e-06	3.97131e-05	.	UP			35.07	Freely swimming cercariae
	1104.43	330504			2094.26	3000			0.491												345	96			78	530			82	654			Transport	ClSYNGR2	Synaptogyrin 2	78.38	70446	88.86	57048	74915	64799	0.0083872	0.0152495	.	.			31.58	Freely swimming cercariae
	1104.69	337229			2333.51	3000			0.502												350	77			79	498			83	647			Transport	ClSYP	Synaptophysin	86099	88933	125239	53.6	89409	62298	0.143119	0.191678	.	.			37.79	Freely swimming cercariae
	1102.36	347.78			3746.5	3000			0.511												355	67			80	489			84	500			Transport	ClTUBB	Tubulin beta-4 chain	365155	332.26	415672	241159	284743	312.61	0.0271771	0.0447974	.	.			21.48	Freely swimming cercariae
	1098.01	356587			3405.84	3000			0.518												360	90			81	484			85	490			Transport	ClUNC13A1	Protein unc-13 homolog A 1	4577	7.8	4762	3202	2349	2312	0.685925	0.729708	.	.			0	Freely swimming cercariae
	1102.83	365235			3432.81	3000			0.527												365	87			82	479			86	463			Transport	ClUNC13A2	Protein unc-13 homolog A 2	5216	7525	4.15	7421	4745	5241	0.000736211	0.00166063	.	.			41.18	Freely swimming cercariae
	1095.61	365985			2516.87	3000			0.535												370	97			83	466			87	372			Transport	ClVAMP1	VAMP 1 vesicle-associated membrane protein 1	24566	34395	22.33	27442	64.79	59408	8.18003e-05	0.000438216	UP	.			24.66	Freely swimming cercariae
	1095.22	371123			1786.63	3000			0.545												375	96			84	544			88	365			Transport	ClVAMP2	VAMP 2 vesicle-associated membrane protein 2	74459	76914	70472	28124	24995	27134	0.0474303	0.0744979	.	.			39.45	Freely swimming cercariae
	1090.99	378342			2901.1	3000			0.553												380	90			85	507			89	392			Transport	ClVAMP3	VAMP 3 vesicle-associated membrane protein 3	34937	25929	46985	14003	17337	15785	0.488421	0.548788	.	.			8.35	Freely swimming cercariae
	1083.16	384168			3383.98	3000			0.558												385	82			86	463			90	396			Transport	ClVDAC1	Voltage-dependent anion-selective channel protein 1	117806	86519	122934	83058	106171	74514	0.018333	0.0319761	.	.			5.36	Freely swimming cercariae
	1082.97	391618			2583.98	3000			0.564												390	78			87	481			91	250			Transport	ClVDAC2	Voltage-dependent anion-selective channel protein 2	744505	739727	923949	199932	423849	326573	0.111156	0.154383	.	.			18.67	Freely swimming cercariae
	1073.68	393344			3276.25	3000			0.567												395	79			88	424			92	233			Transport	ClVTI1A	Vesicle transport through interaction with t-SNAREs homolog 1A	50847	47671	54644	48303	64203	62.6	1.07495	3.16163	UP	.			52.6	Freely swimming cercariae
	1072.27	399376			2147.86	0			0.569												400	83			89	394			93	163			Release	ClAP2A	AP-2 complex subunit alpha	13224	14359	16091	12283	8128	9753	0.13077	0.177516	.	.			40.63	Freely swimming cercariae
	1065.29	407804			3794.31	0			0.568												405	65			90	368			94	118			Release	ClAP2B	AP-2 complex subunit beta	46664	41112	56018	51.05	44881	35868	0.00196273	0.00400558	.	.			68.66	Freely swimming cercariae
	1059.86	414552			3003.18	0			0.566												410	53			91	397			95	85			Release	ClAP2M1	AP-2 complex subunit mu	71878	62555	76259	37275	41533	41097	0.546403	0.604875	.	.			46.57	Freely swimming cercariae
	1059.7	414806			104.09	0			0.563												415	70			92	440			96	99			Release	ClAP2M2	AP-2 complex subunit mu	65821	54239	75206	41	46.49	44238	0.118561	0.16391	.	.			26.6	Freely swimming cercariae
	1049.06	422646			4582.56	0			0.56												420	52			93	391			97	52			Release	ClAP2S	AP-2 complex subunit sigma	120843	114471	232533	81002	108825	143059	0.0481895	0.0752962	.	.
	1041.34	420821			2750.54	0			0.553												425	67			94	396			98	40			Release	ClCALB	Calbindin	76498	96092	71564	87722	60068	88263	0.000780697	0.00174783	.	.
	1033.61	427.84			3620.29	0			0.545												430	60			95	388			99	34			Release	ClCALB2	Calretinin	35934	38923	39965	10623	14.06	12882	0.0126447	0.0224462	.	.
	1026.71	434497			3324.38	0			0.533												435	59			96	371			100	31			Release	ClCALM1	Calmodulin 1	391305	371466	357311	374012	480076	384359	1.43609	0.41828	UP	.
	1022.25	437749			1913.85	0			0.519												440	64			97	397							Release	ClCALM2	Calmodulin 2	36022	54564	11019	20139	4839	17683	0.855301	0.875735	.	.
	1020.3	449603			4165.39	0			0.504												445	62			98	396							Release	ClCLTB	Clathrin light chain	93634	70138	106071	32403	28272	37992	0.060656	0.0928408	.	.
	1017.53	448983			984.21	0			0.486												450	62			99	381							Release	ClCLTC	Clathrin heavy chain	73847	48171	48048	30328	17513	21692	0.193408	0.24796	.	.
	1013.27	456108			2878.35	0			0.469												455	50			100	349							Release	ClDNM1	Dynamin-1	36565	39198	30.46	41811	30892	35818	0.000145777	0.000380287	.	.
	1011.18	462453			2316.28	0			0.447												460	57			101	372							Release	ClDNM2	Dynamin-2	23.7	30358	15583	19734	13.86	14667	0.0929873	0.132839	.	.
	1013.05	471322			3142.77	0			0.423												465	58			102	355							Release	ClDOC2A	Double C2-like domain-containing protein alpha	7964	9473	6888	12115	9514	16225	0.0011395	0.0432721	UP	.
	1007.37	479104			3340.55	0			0.397												470	49			103	319							Release	ClEPN	Epsin	31471	26803	33.97	16898	16198	22144	0.40134	0.46131	.	.
	1013.86	485045			3050.75	0			0.371												475	45			104	343							Release	ClESYT	Extended synaptotagmin	74162	63712	57712	78038	63439	56932	0.000101202	0.00027004	.	.
	1007.01	490606			3059.24	0			0.345												480	60			105	346							Release	ClHSPA8_1	Heat shock cognate 71 kDa protein 1	906516	874958	1055117	1721524	1857981	1519163	2.80526e-07	2.05263e-06	UP	.
	1008.39	497362			2390.88	0			0.315												485	56			106	327							Release	ClHSPA8_2	Heat shock cognate 71 kDa protein 2	34525	38615	13315	76012	66693	38306	6.19566e-10	6.80006e-09	UP	.
	1005.71	507.11			3505.34	0			0.284												490	56			107	286							Release	ClITSN1	Intersectin-1	17.88	17589	18895	9.2	9667	7226	0.709808	0.749797	.	.
	997764	512448			3319.09	0			0.249												495	49			108	300							Release	ClPACSIN1	protein kinase C/casein kinase substrate neurons (antigen EG13)	48.16	42286	32945	78.7	65659	52169	2.01648e-05	1.1414e-05	UP	.
	997403	512598			135.55	0			0.221												500	51			109	332							Release	ClPIP5K1C	Phosphatidylinositol 4-phosphate 5-kinase type-1 gamma	23708	28859	15301	31375	17.36	12882	0.00591388	0.0112849	.	.
	988699	518064			3563.69	0			0.197												505	69			110	304							Release	ClSCAMP1	Secretory carrier-associated membrane protein 1	44152	37641	43653	33391	39795	32915	0.00609463	0.0114993	.	.
	988191	518376			206.71	0			0.161												510	43			111	301							Release	ClSCAMP2	Secretory carrier-associated membrane protein 2	38175	39789	47258	22.63	26322	24495	0.441769	0.498236	.	.
	978395	526.81			4482.01	0			0.133												515	50			112	312							Release	ClSGIP1	SH3-containing GRB2-like protein 3-interacting protein 1	11.71	12245	7679	13311	9467	10356	0.00018141	0.000461211	UP	.
	969049	530179			3444.66	0			0.083												520	44			113	294							Release	ClSH3GLB1	SH3-domain GRB2-like endophilin B1	57875	55945	60733	77059	44023	47305	0.00111119	0.00239825	.	.
	963.09	525077			2720.01	0			0.06												525	49			114	285							Release	ClSNAP91	Clathrin coat assembly protein	21669	20818	20787	22017	12086	25412	0.00373592	0.00727777	.	.
	956313	531249			3178.24	0			0.059												530	48			115	237							Release	ClSYN	Synapsin	34.84	48554	37565	5455	5.99	4336	1.66705e-07	1.31609e-06	.	UP
	956814	528343			1022.46	0			0.052												535	45			116	266							Release	ClSYT1	Synaptotagmin-1	163315	141133	144022	95193	57707	73572	0.850338	0.873635	.	.
	957717	527018			555.96	0			0.07												540	45			117	266							Release	ClSYT2	Synaptotagmin-2	21092	13.11	18378	0.138	0.258	0.729	7.33768e-24	3.66884e-22	.	UP
	956768	528166			516.44	0			0.074												545	64			118	255							Release	ClSYT3	Synaptotagmin-3	18238	13477	19.15	0	0	0.05	7.69384e-42	1.15408e-39	.	UP
	955769	527884			359.92	0			0.073												550	45			119	218							Release	ClSYT4	Synaptotagmin-4	7693	4245	8441	2144	2267	5429	0.626488	0.676066	.	.
	955.67	529204			458.97	0			0.083												555	41			120	234							Release	ClSYT5	Synaptotagmin-5	26605	21393	29.83	0.296	3183	0.289	0.000658871	0.00150886	.	.
	955526	529844			227.46	0			0.085												560	45			121	247							Release	ClSYT6	Synaptotagmin-6	6573	7383	4432	6512	5403	7553	0.000429495	0.00104755	.	.
	955211	529885			110.14	0			0.093												565	45			122	215							Release	ClSYT7	Synaptotagmin-7	14694	11953	4.46	3558	5932	4939	0.973849	0.983686	.	.
	955343	530.57			241.88	0			0.11												570	48			123	226							Release	ClSYT8	Synaptotagmin-8	8533	10305	4235	1522	1.75	0.679	0.0053241	0.194784	.	UP
	955323	530.73			55.91	0			0.124												575	36			124	211							Release	ClSYT9	Synaptotagmin-9	29887	39597	16806	21394	40664	8006	0.0967303	0.136882	.	.
	955379	531152			147.6	0			0.132												580	37			125	262							Receptors	ClACC-1.1	Acetylcholine-gated chloride channel subunit-1	21415	24581	20994	3854	3312	3054	8.67032e-05	0.000456333	.	UP
	955057	530662			203.3	0			0.138												585	38			126	219							Receptors	ClACC-1.2	Acetylcholine-gated chloride channel subunit-2	6.59	4.02	4272	5801	3841	8395	0.000101715	0.00027004	UP	.
	955174	530237			152.84	0			0.142												590	41			127	255							Receptors	ClACC-2	Acetylcholine_gated chlorid channel	3273	3879	2456	1986	3618	1822	0.0672188	0.101847	.	.
	955288	530441			81.03	0			0.145												595	41			128	265							Receptors	ClACC-2.1	Acetylcholine_gated chlorid channel-1	36136	34528	39673	2668	2302	2576	1.21132e-17	4.54243e-16	.	UP
	955354	530418			24.23	0			0.148												600	49			129	232							Receptors	ClACC-2.2	Acetylcholine_gated chlorid channel-2	34202	33546	35796	3913	3148	3255	2.1172e-12	2.6465e-11	.	UP
	955303	530314			40.16	0			0.15												605	43			130	214							Receptors	ClCHRNA1	Nicotinic acetylcholine receptor alpha subunit-1	17783	22292	22161	4635	7975	5706	0.0030896	0.00605804	.	.
	955375	530366			30.79	0			0.151												610	51			131	167							Receptors	ClCHRNA2	Nicotinic acetylcholine receptor alpha subunit-2	18335	17089	22161	1028	2373	1081	7.54637e-10	7.80659e-09	.	UP
	955387	530376			5.42	0			0.151												615	35			132	211							Receptors	ClCHRNA3	Nicotinic acetylcholine receptor alpha subunit-3	5137	5.61	4423	1304	1832	1734	0.0267933	0.0444088	.	.
	955419	530206			59.98	0			0.151												620	27			133	204							Receptors	ClCHRNA4	Nicotinic acetylcholine receptor non-alpha subunit ShAR2beta	9067	6709	7829	4.22	2149	3343	0.224027	0.283073	.	.
	955305	530302			51.68	0			0.15												625	46			134	245							Receptors	ClCHRNA5	Nicotinic acetylcholine receptor alpha subunit-5	20251	25313	25802	4417	2796	2966	9.0163e-06	0.000466361	.	UP
	955291	530323			8.75	0			0.147												630	48			135	232							Receptors	ClD2R1	Type 2 dopamine receptor-1	15595	12952	16712	10435	9256	11009	0.125612	0.171289	.	.
	955588	530791			192.19	0			0.144												635	37			136	205							Receptors	ClD2R2	Type 2 dopamine receptor-2	3824	5461	3256	5267	6167	9501	0.0112061	0.0431005	UP	.
	955637	530327			161.78	0			0.149												640	27			137	186							Receptors	ClDBNL	Drebrin-like protein-like	31567	24572	35448	13094	11675	10934	0.158601	0.209605	.	.
	955.87	530512			103.16	0			0.159												645	35			138	203							Receptors	ClDLG1	Disks large homolog 1	4516	6335	5194	5287	4546	6359	0.000714137	0.00162304	.	.
	955938	530488			25	0			0.179												650	39			139	210							Receptors	ClDLGAP1	Disks large-associated protein	33414	27669	20034	26.78	12662	10481	0.517479	0.579268	.	.
	955815	530498			42.79	0			0.195												655	38			140	167							Receptors	ClGAR1	Putative muscarinic acetylcholine (GAR) receptor-1	5881	5652	5364	2431	2584	1797	0.232853	0.289858	.	.
	956004	530591			73.04	0			0.213												660	32			141	207							Receptors	ClGAR2	Putative muscarinic acetylcholine (GAR) receptor-2	6117	5519	6747	1472	0.799	0.691	0.0742975	0.259177	.	UP
	955936	530.65			31.22	0			0.231												665	42			142	145							Receptors	ClGLRA	Glycine receptor subunit alpha-1	21897	22	29708	1937	1962	1521	1.20977e-13	2.41953e-12	.	UP
	959717	528132			1575.1	0			0.256												670	37			143	158							Receptors	ClGLRA2	Glycine receptor subunit alpha-2	6.45	6951	7603	1.64	1915	3242	0.0188209	0.0325023	.	.
	965204	529161			1935.68	0			0.278												675	29			144	146							Receptors	ClGLRB	Glycine receptor subunit beta	51495	49628	66972	4674	4463	4499	2.09733e-15	5.24332e-14	.	UP
	972838	528222			2666.89	0			0.298												680	29			145	183							Receptors	ClGLUCL	Glutamate-gated chloride channel alpha	7.57	9306	8676	1166	0.54	0.741	5.636e-09	4.02571e-06	.	UP
	978438	534768			2986.92	0			0.317												685	39			146	184							Receptors	ClGRID2	Glutamate receptor ionotropic, delta-2	5601	6742	4423	0.959	0.81	1194	0.538621	1.68319	.	UP
	986842	540767			3580.16	0			0.336												690	32			147	201							Receptors	ClGRIK1	Glutamate receptor ionotropic, kainate	4726	4969	6992	0.178	0.106	0.126	1.10479e-15	3.01306e-14	.	UP
	993501	537619			2553.88	0			0.358												695	28			148	182							Receptors	ClGRIK2	Glutamate receptor ionotropic, kainate	16646	18537	18453	0.583	0.482	0.239	5.7979e-27	3.51872e-24	.	UP
	996891	542025			1927.55	0			0.379												700	35			149	179							Receptors	ClGRIK3	Glutamate receptor ionotropic, kainate	9154	10538	12685	1186	1809	3129	0.106516	0.355053	.	UP
	1001.9	540402			1825.67	0			0.397												705	32			150	142							Receptors	ClGRIK4	Glutamate receptor ionotropic, kainate	10.8	10821	9081	3409	3136	3092	0.0124286	0.0221938	.	.
	1007.31	536469			2319.12	0			0.417												710	25			151	177							Receptors	ClGRIN1	Glutamate receptor ionotropic, NMDA 1	16654	19378	17108	13686	12674	12844	0.0455397	0.0719048	.	.
	1008.99	536.03			602.07	0			0.436												715	31			152	149							Receptors	ClGRIP1	Glutamate receptor-interacting protein 1	6949	10147	7716	1.65	1257	1822	0.081045	2.43135	.	UP
	1008.53	537084			398.74	0			0.453												720	28			153	153							Receptors	ClGRK2	Beta-adrenergic receptor kinase 1	32.39	34719	29472	26167	20461	21038	0.0845184	0.123685	.	.
	1008.5	537134			20.22	0			0.465												725	19			154	117							Receptors	ClGRM1	Metabotropic glutamate receptor	2.38	3405	2258	1028	1034	0.905	0.16482	0.216869	.	.
	1006.69	536256			697.52	0			0.474												730	34			155	116							Receptors	ClGUCY1B1	Guanylate cyclase soluble subunit beta-1	2914	2614	2842	3953	3817	3532	0.175124	0.564915	UP	.
	1006.66	535967			100.74	0			0.487												735	34			156	119							Receptors	ClGUCY1B2	Guanylate cyclase soluble subunit beta-1	4183	3513	2936	12392	5.99	7641	7.74949e-09	6.83779e-08	UP	.
	1006.84	535791			87.29	0			0.499												740	28			157	136							Receptors	ClGUCY1B3	Guanylate cyclase soluble subunit beta-1	3142	3937	2287	8469	3218	7051	0.0211586	0.0793448	UP	.
	1006.86	535333			158.95	0			0.509												745	28			158	151							Receptors	ClGUCY1B4	Guanylate cyclase soluble subunit beta-1	2897	3163	1.75	12066	7224	24796	0.00112486	0.00511301	UP	.
	1007.03	535.95			221.9	0			0.518												750	27			159	142							Receptors	ClHOMER1	Homer protein homolog 1	31445	31315	43164	12817	10548	17582	0.105142	0.147395	.	.
	1007.14	535729			85.59	0			0.523												755	31			160	154							Receptors	ClHTR1A1	5-hydroxytryptamine receptor 1A-1	8489	7658	7095	4615	6401	5429	0.108241	0.151034	.	.
	1007.25	535963			89.65	0			0.528												760	27			161	153							Receptors	ClHTR1A2	5-hydroxytryptamine receptor 1A-2	5549	5827	4385	8429	8293	9086	2.4021e-05	0.00120105	UP	.
	1008.51	534982			553.68	0			0.531												765	34			162	139							Receptors	ClHTR1A3	5-hydroxytryptamine receptor 1A-3	15683	17.98	17258	10692	10712	9753	0.333577	0.392444	.	.
	1018.15	542129			4160.9	0			0.532												770	26			163	140							Receptors	ClHTR1A4	5-hydroxytryptamine receptor 1A-4	7806	7542	8902	5722	5215	4751	0.224953	0.283073	.	.
	1015.16	550086			2947.29	0			0.532												775	30			164	128							Receptors	ClHTR1A5	5-hydroxytryptamine receptor 1A-5	2249	2997	1.91	1235	1398	1445	0.603138	0.657969	.	.
	1015.16	560372			3566.47	0			0.53												780	16			165	132							Receptors	ClITPR1	Inositol 1.4.5-trisphosphate receptor	0.175	0.4	0.226	0.138	0.564	0.151	0.073142	0.109167	.	.
	1023.11	567404			3680.11	0			0.528												785	28			166	146							Receptors	ClOct2	Octopamine receptor 2	13915	14059	16148	8666	11781	8647	0.202826	0.258926	.	.
	1019.57	574.92			2880.62	0			0.528												790	32			167	135							Receptors	ClOctbeta1	Octopamine receptor beta-1R	14335	12877	13579	4.18	6625	5392	0.176523	0.230248	.	.
	1024.71	577941			2067.23	0			0.528												795	16			168	125							Receptors	ClP2X1	P2X purinoreceptor	9679	11645	8403	4714	4052	7101	0.911566	0.927016	.	.
	1030.92	584629			3164.45	0			0.529												800	20			169	145							Receptors	ClP2X2	P2X purinoreceptor	12.41	12419	11772	11848	9174	12832	0.00200482	0.00403654	.	.
	1035.25	591323			2764.26	0			0.531												805	32			170	141							Receptors	ClSHANK1	SH3 and multiple ankyrin repeat domains protein 1	11526	7874	7067	5979	2443	3582	0.431275	0.490069	.	.
	1039.01	602395			4054.33	0			0.532												810	21			171	125							Receptors	ClSTRN1	Striatin 1	11605	10563	10699	4269	3547	4097	0.0692017	0.103802	.	.
	1039.41	607692			1841.86	0			0.534												815	24			172	125							Receptors	ClSTRN2	Striatin 2	33484	32763	40699	31563	22881	24432	0.0486457	0.0756151	.	.
	1044.82	613774			2822.37	0			0.538												820	27			173	113							Receptors	GPCR1	Tyramine\Octopamine receptor1	1.54	1989	1496	3152	4581	3092	1.30432e-06	8.8931e-07	UP	.
	1049.2	621068			2950	0			0.544												825	28			174	88							Ion channels	ClCACNA1B	Voltage-dependent N-type calcium channel subunit alpha-1B	7124	9414	7076	4338	4463	6246	0.285404	0.345246	.	.
	1049.76	630018			3109.31	0			0.547												830	22			175	113							Ion channels	ClCACNA1C	Voltage-dependent L-type calcium channel subunit alpha-1C	35821	32.73	28635	6236	3923	6925	0.00536052	0.0223355	.	UP
	1046.79	639152			3330.25	0			0.552												835	18			176	110							Ion channels	ClCACNA1E	Voltage-dependent R-type calcium channel subunit alpha-1E	6511	6559	4282	2046	2854	1672	0.138894	0.186853	.	.
	1041.88	643377			2245.97	0			0.554												840	39			177	125							Ion channels	ClCACNA1F	Voltage-dependent L-type calcium channel subunit alpha-1F	10642	11679	8375	1542	1175	1018	6.85041e-06	4.28151e-05	.	UP
	1040.57	648715			1905.77	0			0.56												845	27			178	107							Ion channels	ClCACNA2D1	Voltage-dependent calcium channel subunit alpha-2/delta-1	8.41	9056	10323	2609	2103	3.77	0.00771528	0.0141999	.	.
	1037.56	657774			3309.88	0			0.565												850	31			179	107							Ion channels	ClCACNA2D2	Voltage-dependent calcium channel subunit alpha-2/delta-4	28968	31107	38431	5287	6366	6498	0.00082351	0.0329404	.	UP
	1031.15	663922			3079.59	0			0.568												855	18			180	13							Ion channels	ClCACNB1	Voltage-dependent L-type calcium channel subunit beta-1	29012	27078	34883	18795	17666	19166	0.311199	0.371951	.	.
	1023.21	669935			3453.41	0			0.575												860	17			190	828							Ion channels	ClCACNB2	Voltage-dependent L-type calcium channel subunit beta-1	18.93	19853	14802	26246	11769	20397	0.00051021	0.00119581	.	.
	1022.87	670198			149.04	0			0.582												865	33											Ion channels	ClCNGA1	cGMP-gated cation channel alpha-1	1427	1.19	2992	0.356	0.399	0.264	0.00120463	0.00256304	.	.
	1022.96	670127			39.75	0			0.588												870	15											Ion channels	ClCNGA2	cGMP-gated cation channel alpha-2	12471	16898	13278	3805	4052	3532	0.000837372	0.00186083	.	.
	1003.17	677.11			7276.44	0			0.589												875	19											Ion channels	ClCNGA3	cGMP-gated cation channel alpha-3	8288	8848	7095	11908	47007	11562	0.268799	0.084884	UP	.
	993174	680152			3622.86	0			0.585												880	26											Ion channels	ClCNGB1	cGMP-gated cation channel beta-1	1.12	1898	1129	0.791	1034	0.478	0.723964	0.762067	.	.
	984.88	676.85			3095.31	0			0.584												885	19											Ion channels	Cleag1	Potassium voltage-gated channel protein eag 1	1392	1373	1308	1196	0.646	0.628	0.527932	0.588772	.	.
	974539	677758			3599.34	0			0.584												890	22											Ion channels	Cleag2	Potassium voltage-gated channel protein eag 2	1943	2289	1647	1038	1.21	1119	0.617658	0.669491	.	.
	972145	672351			2050.32	0			0.582												895	20											Ion channels	Cleag3	Potassium voltage-gated channel protein eag 3	4183	4.57	4554	7036	4146	7591	0.162407	0.535408	UP	.
	963081	675553			3333.11	0			0.579												900	19											Ion channels	ClHCN1	Potassium/sodium hyperpolarization-activated cyclic nucleotide-gated channel 1	1.82	2173	1684	1739	0.728	0.792	0.732604	0.768466	.	.
	956054	670871			2927.77	0			0.572												905	16											Ion channels	ClHCN2	Potassium/sodium hyperpolarization-activated cyclic nucleotide-gated channel 2	1006	1665	1.12	1176	0.716	1181	0.0631167	0.0961168	.	.
	948.11	664415			3549.33	0			0.565												910	16											Ion channels	ClHCN3	Potassium/sodium hyperpolarization-activated cyclic nucleotide-gated channel 3	5461	6717	4856	1.68	1644	5542	0.649221	0.695594	.	.
	936617	663298			4003.75	0			0.557												915	18											Ion channels	ClKCNA1	Potassium voltage-gated channel subfamily A member 2	17486	19636	13475	1196	2067	1508	6.34672e-10	6.80006e-09	.	UP
	936106	663315			177.28	0			0.545												920	27											Ion channels	ClKCNAL1	Potassium voltage-gated channel protein Shal 1	12.2	12.27	11	3488	3101	3054	0.00114383	0.00245105	.	.
	927034	655818			4080.63	0			0.535												925	23											Ion channels	ClKCNAL2	Potassium voltage-gated channel protein Shal 2	16497	13809	7415	7095	4698	6045	0.826027	0.853275	.	.
	926494	655.41			234.67	0			0.52												930	8											Ion channels	ClKCNAL3	Potassium voltage-gated channel protein Shal 3	2661	2.93	2644	0.929	2032	1558	0.86927	0.88701	.	.
	913703	650334			4771.49	0			0.503												935	16											Ion channels	ClKCNH1	Potassium voltage-gated channel subfamily H member 2	14493	17339	17.87	9931	9056	8584	0.659224	0.703798	.	.
	902956	646224			3989.51	0			0.477												940	15											Ion channels	ClKCNK9	Potassium channel subfamily K member 9	10555	12095	8413	5415	4146	3594	0.32301	0.383016	.	.
	897646	653228			3047.53	0			0.451												945	15											Ion channels	ClKCNMA1	Calcium-activated potassium channel subunit alpha-1	6765	8532	7669	0.889	1198	0.478	1.51784e-05	8.92849e-05	.	UP
	889179	647201			3603.58	0			0.426												950	15											Ion channels	ClKCNMA2	Calcium-activated potassium channel subunit alpha-1	4621	6451	3435	4516	3911	4248	0.00696064	0.0130512	.	.
	886305	651824			1887.44	0			0.404												955	16											Ion channels	ClKCNMA3	Calcium-activated potassium channel subunit alpha-1	10607	10522	10615	0.128	0.27	0.251	3.90624e-23	1.6741e-22	.	UP
	875441	652876			3784.5	0			0.381												960	16											Ion channels	ClKCNN1	Small conductance calcium-activated potassium channel protein 1	2022	3712	1901	2441	1809	2.3	0.0162493	0.0286753	.	.
	865804	653.03			3341.87	0			0.358												965	14											Ion channels	ClKCNN2	Small conductance calcium-activated potassium channel protein 2	12.69	11346	7575	1295	0.658	1898	0.00130157	0.00574222	.	UP
	860861	648.24			2386.59	0			0.347												970	21											Ion channels	ClKCNN3	Small conductance calcium-activated potassium channel protein 3	5.26	8332	5825	2065	1398	3997	0.172567	0.22607	.	.
	850615	649442			3576.97	0			0.346												975	21											Ion channels	ClKCNQ1	Potassium voltage-gated channel subfamily KQT member 1	5.82	4936	5.1	1453	0.822	1093	5.97384	0.000167491	.	UP
	848826	644548			1806.72	0			0.348												980	15											Ion channels	ClKCNQ2	Potassium voltage-gated channel subfamily KQT member 2	2267	2805	1929	2125	1.55	1533	0.0830763	0.122171	.	.
	840431	644664			2911.08	0			0.361												985	23											Ion channels	ClNALCN	Sodium leak channel non-selective protein	12139	15516	11076	3014	2431	1998	0.172828	0.563569	.	UP
	834743	639343			2700.64	0			0.367												990	15											Ion channels	ClSh1	Potassium voltage-gated channel protein Shaker 1	0.63	0.932	0.743	0.277	0.27	0.264	0.275258	0.337051	.	.
	828123	629.58			4089.96	0			0.374												995	13											Ion channels	ClSh2	Potassium voltage-gated channel protein Shaker 2	43531	42794	39287	11651	10078	11261	0.0002319	0.00057975	.	.
	817627	630034			3642.69	0			0.379												1000	14											Ion channels	ClShab	Potassium voltage-gated channel protein Shab	2564	3937	4.63	1156	0.564	0.93	0.00272748	0.0053832	.	.
	817154	630198			173.58	0			0.379												1005	17											Ion channels	ClShaw1	Potassium voltage-gated channel protein Shaw 1	7124	7916	8121	3281	2232	2049	0.0285894	0.0463711	.	.
	812065	616266			5142.83	0			0.364												1010	10											Ion channels	ClShaw2	Potassium voltage-gated channel protein Shaw 2	24303	25463	32474	0.771	0.552	1043	6.57524e-29	6.57524e-27	.	UP
	813492	608553			2719.72	0			0.348												1015	20											Innexins	ClINX1	Innexin 1	7955	7.15	7547	2.53	3019	4022	0.306078	0.367294	.	.
	815119	607145			746.04	0			0.326												1020	20											Innexins	ClINX2	Innexin 2	5207	4736	1317	0	0.035	0.113	1.5351e-14	2.87831e-12	.	UP
	816692	596.8			3628.16	0			0.316												1025	27											Innexins	ClINX3	Innexin 3	329116	338295	331188	397383	356345	364578	0.579208	1.79137	UP	.
	816195	600.48			1287.55	0			0.314												1030	10											Innexins	ClINX4	Innexin 4	2669	4437	2174	0.356	0.623	0.603	2.31223	6.60638	.	UP
	821708	595741			2520.69	0			0.324												1035	14											Innexins	ClINX5	Innexin 5	10344	14609	8742	3656	2842	3305	0.0079905	0.0146168	.	.
	825422	591771			1884.97	0			0.347												1040	9											Innexins	ClINX6	Innexin 6	8717	7716	8.3	1.65	1703	2451	0.000162702	0.000420781	.	UP
	823.2	589022			1225.6	0			0.368												1045	15											Innexins	ClINX7	Innexin 7	15184	16448	11998	3202	2267	3356	0.680674	2.06265	.	UP
	828127	579293			3781.25	0			0.4												1050	17											Innexins	ClINX8	Innexin 8	8332	10455	8187	2698	2.42	2224	0.00195336	0.00400558	.	.
	821614	580437			2292.83	0			0.434												1055	20											Innexins	ClINX9	Innexin 9	39864	33529	33105	11839	12274	12342	0.0285955	0.0463711	.	.
	824329	574227			2349.99	0			0.471												1060	11											Innexins	ClINX10	Innexin 10	125.35	149723	144549	138.16	147.54	138811	8.20298	0.000223718	.	.
	822394	569763			1686.96	0			0.503												1065	13											Innexins	ClINX11	Innexin 11	34455	28227	14548	16355	12263	8194	0.779441	0.814747	.	.
	821426	569423			355.74	0			0.53												1070	17											Innexins	ClINX12	Innexin 12	53289	46373	57129	6423	3665	4562	4.58846e-13	8.09727e-12	.	UP
	821418	569491			23.74	0			0.552												1075	22											Innexins	ClINX13	Innexin 13	35427	28385	26753	35417	37963	19794	0.000446041	0.00107913	.	.
	820899	569521			180.25	0			0.568												1080	9											Innexins	ClINX14	Innexin 14	25117	22999	23488	9.24	7752	10984	0.132247	0.178712	.	.
	820942	569751			81.13	0			0.585												1085	7											Innexins	ClINX15	Innexin 15	19805	14217	19055	24.26	30234	31281	0.000233012	0.00011848	UP	.
	820895	569545			73.26	0			0.595												1090	12											Innexins	ClINX16	Innexin 16	41203	49711	30639	10623	8727	7553	0.906787	2.69343	.	UP
	821166	569694			107.23	0			0.606												1095	9											Sensory	ClMEC2	Mechanosensory protein 2	32836	36434	32183	9615	8727	10444	0.0013188	0.00274749	.	.
	820811	569787			127.24	0			0.612												1100	15											Sensory	ClOPN1	Opsin 1	21074	26129	19507	12007	11358	18914	0.328512	0.388006	.	.
	821039	569731			81.4	0			0.617												1105	12											Sensory	ClOPN2	Opsin 2	3212	3596	3604	3192	1703	4462	0.021552	0.0369463	.	.
	820.93	569525			80.81	0			0.623												1110	13											Sensory	ClOPN3	Opsin 3	3247	3987	3839	1047	0.799	1533	0.0188513	0.0325023	.	.
	820657	570183			247.01	0			0.627												1115	7											Sensory	ClOPN4	Opsin 4	1742	2431	2456	1156	0.458	2074	0.983603	0.986893	.	.
	823168	572.24			1125.48	0			0.633												1120	20											Sensory	ClPiezo	Piezo-type mechanosensitive ion channel component	3684	5835	2964	3834	2772	1722	0.226103	0.283073	.	.
	830217	575247			2657.2	0			0.636												1125	12											Sensory	ClTRPA1	Transient receptor potential cation channel 1	0.954	0.832	0.715	0.652	0.341	1357	0.0681784	0.102782	.	.
	825076	579456			2303.75	0			0.641												1130	9											Sensory	ClTRPA10	Transient receptor potential cation channel 10	16121	19553	13635	42285	39548	41737	2.27691e-12	3.25273e-11	UP	.
	829203	582285			1734.88	0			0.648												1135	9											Sensory	ClTRPA11	Transient receptor potential cation channel 11	18142	15399	13005	7609	9056	5052	0.568961	0.62753	.	.
	832074	588434			2352.99	0			0.65												1140	8											Sensory	ClTRPA12	Transient receptor potential cation channel 12	7351	5.56	6634	1087	1128	5417	0.119223	0.164068	.	.
	834759	593913			2115.59	0			0.65												1145	13											Sensory	ClTRPA13	Transient receptor potential cation channel 13	7115	7	6954	1146	0.482	0.553	5.38237e-06	3.58825e-05	.	UP
	833685	589883			1446.09	0			0.65												1150	13											Sensory	ClTRPA14	Transient receptor potential cation channel 14	2109	2547	1619	0.208	0.082	0.176	0.00120999	0.00541788	.	UP
	842774	591986			3234.69	0			0.644												1155	16											Sensory	ClTRPA15	Transient receptor potential cation channel 15	13994	16415	14219	1057	2478	0.943	4.09694e-08	3.41412e-07	.	UP
	841.39	587741			1548.12	0			0.637												1160	12											Sensory	ClTRPA16	Transient receptor potential cation channel 16	5872	11204	3679	26197	28589	14.88	8.20541e-17	2.73514e-15	UP	.
	842686	578582			3207.34	0			0.631												1165	13											Sensory	ClTRPA17	Transient receptor potential cation channel 17	5339	4.42	5524	1927	0.587	0.716	0.000125043	0.000329059	.	UP
	843881	570175			2944.27	0			0.618												1170	10											Sensory	ClTRPA18	Transient receptor potential cation channel 18	4708	2123	14811	4388	3336	12832	0.000468254	0.00112136	.	.
	842573	562968			2539.71	0			0.607												1175	8											Sensory	ClTRPA2	Transient receptor potential cation channel 2	8752	7825	7528	1947	2.42	3381	0.0221398	0.0377383	.	.
	851055	558876			3265.33	0			0.6												1180	16											Sensory	ClTRPA3	Transient receptor potential cation channel 3	16672	10755	5176	11473	5039	3393	0.432894	0.490069	.	.
	847878	556367			1403.66	3000			0.591												1185	16											Sensory	ClTRPA4	Transient receptor potential cation channel 4	1567	3188	3.99	0.128	0.176	0.063	2.46952e-07	1.85214e-06	.	UP
	852287	551727			2219.32	3000			0.589												1190	8											Sensory	ClTRPA5	Transient receptor potential cation channel 5	6739	6235	6229	2095	0.951	1961	0.0013168	0.00274749	.	.
	854758	543617			2939.61	3000			0.581												1195	15											Sensory	ClTRPA6	Transient receptor potential cation channel 6	3903	5752	6248	2046	1468	2086	0.0949298	0.134971	.	.
	852463	532854			3815.76	3000			0.578												1200	8											Sensory	ClTRPA7	Transient receptor potential cation channel 7	2424	2397	3378	0.415	0.27	0.377	0.0725358	0.256009	.	UP
	856405	529374			1823.22	3000			0.578												1205	7											Sensory	ClTRPA8	Transient receptor potential cation channel 8	3186	2938	1779	2.49	0.94	2375	0.189169	0.243683	.	.
	851695	522594			2862.42	3000			0.583												1210	14											Sensory	ClTRPA9	Transient receptor potential cation channel 9	22.15	21243	10549	79.53	43965	51792	8.60624e-15	1.98606e-13	UP	.
	851353	522236			171.67	3000			0.587												1215	8
	841.52	512519			4793.27	3000			0.589												1220	5
	838536	500913			4155.04	3000			0.588												1225	7
	828619	498.79			3516.44	3000			0.579												1230	8
	827956	491352			2589.21	3000			0.567												1235	7
	817683	491947			3567.93	3000			0.553												1240	12
	813065	485665			2703.38	3000			0.537												1245	8
	809744	473871			4248.37	3000			0.521												1250	8
	799608	470816			3670.62	3000			0.505												1255	3
	801782	461902			3181.35	3000			0.485												1260	7
	793807	460713			2795.74	3000			0.467												1265	4
	792196	454167			2337.42	3000			0.444												1270	10
	785757	444.99			3887.07	3000			0.426												1275	11
	778862	437823			3448.3	3000			0.404												1280	4
	771.55	435326			2679.05	3000			0.379												1285	10
	768.46	430384			2020.92	3000			0.355												1290	16
	763159	429762			1850.63	3000			0.336												1295	14
	756242	420698			3953.35	3000			0.325												1300	14
	748252	415885			3234.18	3000			0.313												1305	5
	737868	414612			3627.41	3000			0.303												1310	3
	732265	407276			3200.65	3000			0.299												1315	7
	728649	405877			1344.34	3000			0.303												1320	14
	720.69	406524			2768.73	3000			0.304												1325	7
	714368	406041			2198.42	0			0.296												1330	11
	705004	404215			3307.94	0			0.291												1335	9
	694382	401818			3775.58	0			0.288												1340	6
	691181	392783			3323.51	0			0.285												1345	10
	679747	397.48			4285.99	0			0.282												1350	5
	678108	390979			2324.63	0			0.275												1355	9
	669965	390032			2842.46	0			0.269												1360	8
	662807	383994			3246.97	0			0.264												1365	5
	658176	373417			4003.49	0			0.26												1370	5
	647.56	372282			3701.87	0			0.261												1375	6
	646979	364429			2730.32	0			0.26												1380	7
	640098	362814			2450.69	0			0.264												1385	6
	637993	354211			3070.92	0			0.273												1390	8
	631473	347604			3218.49	0			0.28												1395	6
	622484	343376			3444.31	0			0.289												1400	8
	618135	339.1			2114.72	0			0.293												1405	7
	606743	340481			3978.87	0			0.298												1410	6
	605446	340154			463.78	0			0.302												1415	6
	597947	332275			3771.46	0			0.304												1420	5
	593052	330722			1780.62	0			0.303												1425	2
	583963	331739			3171.1	0			0.304												1430	7
	575126	327563			3388.95	0			0.302												1435	7
	568172	334124			3314.95	0			0.301												1440	9
	561227	326975			3455.87	0			0.299												1445	6
	556283	331521			2328.76	0			0.296												1450	11
	547097	330484			3205.3	0			0.291												1455	6
	537658	329099			3307.83	0			0.285												1460	5
	530424	328032			2535.39	0			0.276												1465	7
	524949	319428			3536.05	0			0.265												1470	5
	524739	318975			173.13	0			0.252												1475	4
	515459	314328			3598.54	0			0.24												1480	2
	514933	314034			208.94	0			0.227												1485	6
	509126	309554			2543.02	0			0.213												1490	6
	506975	303163			2338.1	0			0.196												1495	3
	506641	293419			3380.53	0			0.176												1500	6
	507136	285591			2719.63	0			0.159												1505	7
	505618	284656			618.17	0			0.149												1510	6
	510433	277288			3051.85	0			0.145												1515	6
	510675	276018			448.27	0			0.14												1520	9
	510425	269355			2311.89	0			0.14												1525	4
	511569	260737			3014.34	0			0.14												1530	3
	511627	260391			121.64	0			0.141												1535	3
	507432	251193			3505.26	0			0.138												1540	1
	499362	249648			2848.93	0			0.135												1545	1
	499853	245753			1361.2	0			0.128												1550	4
	493183	242385			2590.81	0			0.122												1555	5
	483.91	240529			3279	0			0.111												1560	2
	472.78	239875			3865.77	0			0.099												1565	3
	471163	231849			2838.78	0			0.089												1570	5
	461325	234.37			3521.35	0			0.085												1575	2
	459259	228955			2009.56	0			0.071												1580	1
	451173	226694			2911.21	0			0.067												1585	2
	446184	223014			2149.52	0			0.055												1590	9
	440.42	227113			2452.38	0			0.044												1595	5
	439742	228253			459.9	0			0.023												1600	7
	439578	228831			208.32	0			0.018												1605	4
	439161	229198			192.61	0			0.015												1610	3
	438034	229494			404.02	0			0.012												1615	1
	437944	229514			31.97	0			0.009												1620	6
	438011	230456			327.45	0			0.008												1625	3
	438	230551			33.16	0			0.007												1630	2
	437837	230174			142.41	0			0.007												1635	3
	437522	229905			143.63	0			0.007												1640	2
	437487	230466			194.89	0			0.007												1645	4
	437502	230532			23.47	0			0.006												1650	2
	437.5	230494			13.19	0			0.006												1655	1
	437.5	230.5			2.08	0			0.006												1660	4
	437021	230.5			166.08	0			0.006												1665	2
	437454	230.5			150.13	0			0.006												1670	7
	437339	230722			86.69	0			0.006												1675	5
	437286	230744			19.9	0			0.006												1680	3
	437303	230.73			7.64	0			0.005												1685	6
	437273	230819			32.57	0			0.005												1690	2
	437271	230828			3.2	0			0.005												1695	8
	437012	230992			106.29	0			0.005												1700	2
	437189	231212			97.9	0			0.005												1705	2
	437022	231018			88.76	0			0.005												1710	4
	437248	231587			212.28	0			0.005												1715	2
	437.24	231388			69.06	0			0.004												1720	3
	437235	231.68			101.26	0			0.004												1725	4
	437011	231531			93.28	0			0.004												1730	1
	436988	231486			17.52	0			0.004												1735	8
	436789	231654			90.3	0			0.004												1740	3
	436766	231666			8.99	0			0.004												1745	3
	436.78	231656			5.97	0			0.004												1755	5
	436991	231986			135.81	0			0.004												1760	7
	436798	231.69			122.52	0			0.004												1765	5
	436764	231637			21.83	0			0.005												1770	3
	436823	232257			215.94	0			0.005												1775	3
	436516	231832			181.79	0			0.005												1780	2
	436793	232227			167.28	0			0.005												1785	4
	436849	232205			20.86	0			0.005												1790	4
	436956	232379			70.83	0			0.005												1800	4
	436971	232411			12.25	0			0.005												1805	1
	436736	232373			82.54	0			0.005												1810	4
	437238	232614			193.08	0			0.006												1815	3
	437302	232639			23.82	0			0.006												1820	1
	437237	232.71			33.38	0			0.007												1825	2
	436745	232685			170.81	0			0.008												1830	2
	436926	232578			72.9	0			0.009												1835	2
	437247	232706			119.82	0			0.009												1845	3
	436985	232591			99.21	0			0.01												1850	1
	436767	232838			114.23	0			0.011												1860	2
	436696	233267			150.77	0			0.011												1865	4
	436986	233029			130.08	0			0.012												1875	3
	436536	232982			156.88	0			0.012												1880	2
	436917	233385			192.29	0			0.012												1885	3
	436548	233037			175.87	0			0.012												1890	5
	436951	233455			201.32	0			0.012												1895	2
	436996	233432			17.52	0			0.012												1900	2
	436955	233.56			46.6	0			0.012												1905	2
	436962	233587			9.67	0			0.012												1910	3
	436712	233293			133.81	0			0.012												1915	4
	436937	233.55			118.43	0			0.011												1925	5
	436977	233595			20.88	0			0.011												1930	3
	437411	233628			150.92	0			0.011												1940	5
	437005	233582			141.67	0			0.011												1945	3
	436933	233574			25.12	0			0.012												1950	5
	436966	233577			11.49	0			0.012												1960	1
	436962	233577			1.39	0			0.012												1965	1
	436961	233577			0.35	0			0.012												1970	1
	436725	233.75			101.46	0			0.012												1975	1
	436939	233594			91.82	0			0.013												1980	4
	436976	233566			16.09	0			0.012												1985	4
	437227	233712			100.68	0			0.012												1990	2
	437.71	233763			168.4	0			0.012												1995	4
	437763	234012			88.27	0			0.012												2000	4
	437713	233782			81.61	0			0.012												2005	6
	437714	233742			13.87	0			0.012												2010	2
	437716	233.76			6.28	0			0.013												2015	2
	437715	233758			0.78	0			0.013												2020	2
	437988	234469			264.07	0			0.013												2025	2
	437741	233826			238.83	0			0.014												2030	3
	437749	233885			20.64	0			0.014												2045	1
	437735	234373			169.27	0			0.014												2050	2
	437507	234036			141.08	0			0.015												2055	1
	437737	234248			108.46	0			0.015												2060	2
	437774	234302			22.7	0			0.015												2065	2
	437987	234009			125.6	0			0.015												2070	3
	438012	234465			158.35	0			0.015												2075	1
	437998	234528			22.38	0			0.015												2080	4
	438037	234421			39.49	0			0.015												2085	2
	438235	234.7			118.62	0			0.015												2090	2
	438499	234525			109.82	0			0.015												2095	3
	438511	234486			14.15	0			0.015												2100	3
	438497	234502			7.37	0			0.015												2105	3
	438477	234591			31.63	0			0.015												2115	2
	438498	234509			29.35	0			0.015												2125	2
	438944	234568			155.99	0			0.015												2130	2
	438985	234582			15.02	0			0.014												2135	3
	438994	234502			27.91	0			0.014												2145	1
	438.78	234596			81.04	0			0.014												2150	3
	438756	234611			9.81	0			0.014												2160	2
	438729	234674			23.77	0			0.014												2165	4
	438723	234682			3.47	0			0.014												2170	2
	438725	234678			1.55	0			0.014												2185	2
	438725	234678			0	0			0.013												2190	2
	438725	234678			0	0			0.013												2195	1
	438725	234678			0	0			0.013												2210	3
	438952	234581			85.59	0			0.012												2215	2
	439242	234705			109.36	0			0.011												2220	1
	438761	234396			198.23	0			0.011												2225	1
	439191	234683			179.25	3000			0.011												2230	2
	439272	234737			33.75	3000			0.011												2235	2
	439236	234713			15	3000			0.01												2250	1
	439271	234.63			31.23	3000			0.01												2255	1
	439274	234621			3.29	3000			0.01												2265	4
	439242	234713			33.77	3000			0.01												2270	3
	439694	234.76			157.57	3000			0.009												2280	1
	439.74	234759			15.95	3000			0.009												2285	3
	439.71	234757			10.43	3000			0.009												2300	2
	439725	234682			26.52	3000			0.009												2305	1
	439716	234.75			23.78	3000			0.009												2310	2
	439715	234762			4.18	3000			0.009												2320	1
	439725	234681			28.3	3000			0.009												2325	1
	438817	234655			314.96	3000			0.009												2330	3
	439174	234714			125.46	3000			0.009												2340	3
	439274	234719			34.72	3000			0.009												2350	1
	439236	234716			13.22	3000			0.009												2355	1
	439241	234716			1.73	3000			0.008												2360	1
	439241	234716			0	3000			0.008												2365	2
	439241	234716			0	3000			0.008												2370	2
	439271	234.63			31.58	3000			0.008												2380	1
	439274	234621			3.29	3000			0.008												2395	1
	439242	234713			33.77	3000			0.009												2405	1
	439.24	234721			2.86	3000			0.009												2410	1
	439271	234629			33.66	3000			0.009												2415	1
	439475	235066			167.22	3000			0.009												2420	1
	439291	234859			96.03	3000			0.009												2445	1
	439.23	234703			58.08	3000			0.009												2450	1
	439242	234714			5.64	3000			0.009												2455	1
	439288	234833			44.24	3000			0.009												2465	1
	439275	234.83			4.63	3000			0.009												2470	1
	439298	234734			34.23	3000			0.01												2480	1
	439476	235.07			131.84	3000			0.01												2500	1
	439491	235108			14.17	3000			0.011												2505	1
	439755	235303			113.8	3000			0.011												2515	2
	439277	234753			252.66	3000			0.011												2520	1
	439.53	235365			229.62	3000			0.011												2525	1
	439334	235274			74.93	3000			0.011												2530	1
	439458	235077			80.71	3000			0.011												2540	1
	439768	235302			132.81	3000			0.011												2545	1
	439594	235436			76.15	3000			0.011												2555	1
	439309	235324			106.17	3000			0.011												2560	2
	439714	235221			144.9	3000			0.011												2565	1
	439545	235385			81.65	3000			0.011												2570	2
	439554	235435			17.62	3000			0.011												2575	1
	439562	235342			32.37	3000			0.011												2580	1
	439554	235334			3.92	3000			0.011												2595	1
	439528	235484			52.79	3000			0.011												2600	2
	439733	235243			109.7	3000			0.011												2610	3
	439575	235319			60.79	3000			0.011												2625	1
	439544	235347			14.48	3000			0.012												2635	1
	439514	235392			18.75	3000			0.012												2640	1
	439714	235.67			118.74	3000			0.012												2645	1
	439546	235511			80.2	3000			0.012												2655	1
	439515	235477			15.95	0			0.012												2660	1
	439556	235347			47.26	0			0.011												2665	1
	439557	235331			5.56	0			0.011												2680	1
	439555	235.34			3.2	0			0.011												2690	2
	439572	235423			29.38	0			0.011												2705	2
	439.53	235491			27.71	0			0.011												2710	1
	439961	235415			151.75	0			0.011												2715	1
	439597	235337			129.08	0			0.011												2735	1
	439486	235391			42.8	0			0.011												2760	1
	439572	235429			32.6	0			0.012												2770	2
	439577	235428			1.77	0			0.011												2780	1
	439555	235342			30.78	0			0.011												2790	1
	439555	235334			2.77	0			0.011												2810	2
	439556	235339			1.77	0			0.011												2830	2
	439528	235483			50.86	0			0.012												2835	2
	439716	235678			93.92	0			0.012												2840	2
	439.59	235446			91.54	0			0.012												2860	3
	439519	235472			26.22	0			0.011												2865	2
	439554	235.35			44.01	0			0.011												2890	1
	439557	235.33			7.01	0			0.011												2930	2
	439572	235425			33.35	0			0.011												2935	1
	439557	235347			27.54	0			0.011												2960	3
	439571	235418			25.09	0			0.011												2980	1
	439557	235347			25.09	0			0.011												3010	1
	439555	235333			4.9	0			0.011												3015	1
	439572	235424			32.1	0			0.011												3030	1
	439.53	235491			27.42	0			0.012												3075	1
	439568	235432			24.33	0			0.012												3085	1
	439559	235338			32.74	0			0.012												3095	2
	439717	235.66			124.36	0			0.012												3105	1
	439588	235456			83.69	0			0.012												3115	1
	439564	235411			17.68	0			0.012												3120	1
	439558	235345			22.98	0			0.011												3135	1
	439571	235419			26.05	0			0.011												3140	1
	439.72	235673			102.1	0			0.012												3145	2
	439587	235449			90.33	0			0.012												3180	1
	439547	235327			44.52	0			0.012												3190	1
	439556	235336			4.41	0			0.011												3220	1
	439572	235424			31.01	0			0.011												3225	2
	439574	235431			2.52	0			0.011												3240	1
	439573	235426			1.77	0			0.011												3255	2
	439.76	235597			87.86	0			0.011												3260	2
	439574	235358			105.01	0			0.011												3295	2
	439543	235323			16.21	0			0.011												3360	1
	439.53	235486			56.7	0			0.011												3390	1
	439525	235497			4.19	0			0.011												3480	1
	439555	235343			54.4	0			0.011												3520	1
	439.72	235657			122.99	0			0.011												3540	1
	439571	235371			111.82	0			0.012												3545	1
	439708	235644			105.91	0			0.012												3570	1
	439.59	235458			76.38	0			0.012												3695	1
	439547	235326			48.14	0			0.011												3715	2
	439.76	235591			117.89	0			0.011												3735	1
	439592	235449			76.27	0			0.012												3810	1
	439544	235.33			44.49	0			0.011												3840	1
	439573	235421			33.12	0			0.011												3850	1
	439557	235347			26.25	0			0.011												3885	1
	439554	235333			4.96	0			0.012												3915	1
	439556	235339			2.19	0			0.012												3925	1
	439718	235664			125.91	0			0.012												3930	1
	439734	235696			12.41	0			0.012												4050	1
	439561	235349			134.44	0			0.012												4070	1
	439751	235576			102.64	0			0.012												4110	1
	439577	235366			94.56	0			0.012												4125	2
	439543	235322			19.28	0			0.012												4135	1
	439.72	235667			134.45	0			0.012												4140	1
	439528	235425			107.11	0			0.012												4175	1
	439514	235468			15.68	0			0.012												4185	1
	439574	235437			23.42	0			0.012												4190	1
	439531	235483			21.83	0			0.012												4195	1
	439714	235674			91.72	0			0.012												4200	1
	439.53	235417			109.59	0			0.012												4280	1
	439745	235.58			93.55	0			0.012												4355	1
	439552	235507			71.55	0			0.011												4400	1
	439.54	235337			59.09	0			0.011												4605	1
	439559	235332			6.81	0			0.011												4685	1
	439555	235.34			3.1	0			0.011												4720	1
	439555	235338			0.69	0			0.011												4770	1
	439528	235483			51.14	0			0.012												5085	1
	439553	235352			46.24	0			0.012												5225	1
	439514	235384			17.49	0			0.012												5290	1
	439508	235.4			5.92	0			0.012												5335	1
	439527	235485			30.2	0			0.012												5645	1
	439718	235675			93.41	0			0.011												5915	1
	439572	235361			120.07	0			0.011												6075	1
	439545	235319			17.31	0			0.011												6360	1
	439557	235342			8.99	0			0.011												6385	1
	439556	235338			1.43	0			0.012												6395	1
	439759	235593			113.01	0			0.012												8090	1
	439779	235618			11.1	0			0.012
	439562	235347			120.38	0			0.012
	439502	235.38			23.74	0			0.012
	439.57	235431			29.47	0			0.012
	439576	235428			2.33	0			0.012
	439572	235427			1.43	0			0.012
	439556	235342			29.99	0			0.012
	439717	235.66			123.59	0			0.012
	439571	235371			112.27	0			0.012
	439502	235373			23.93	0			0.012
	439553	235347			19.85	0			0.012
	439558	235335			4.51	0			0.012
	439718	235665			127.16	0			0.012
	439528	235425			106.14	0			0.012
	439541	235323			35.65	0			0.012
	439533	235483			55.55	0			0.012
	439552	235353			45.55	0			0.012
	439557	235329			8.5	0			0.012
	439528	235485			55.02	0			0.012
	439553	235352			46.92	0			0.012
	439737	235492			80.17	0			0.012
	439712	235584			33.06	0			0.012
	439.72	235676			32.02	0			0.012
	439564	235357			123.12	0			0.012
	439547	235.32			14.12	0			0.012
	439574	235427			38.26	0			0.012
	439557	235347			28.36	0			0.011
	439554	235333			4.96	0			0.012
	439736	235.23			72.51	0			0.012
	439573	235328			65.95	0			0.012
	439936	235569			151.08	0			0.012
	439595	235359			138.86	0			0.012
	439531	235324			25.29	0			0.012
	439.56	235341			11.66	0			0.012
	439556	235338			1.73	0			0.012
	439555	235338			0.35	0			0.012
	439556	235338			0.35	0			0.012
	439556	235338			0	0			0.012
	439512	235393			24.42	0			0.012
	439551	235344			21.71	0			0.012
	439558	235335			3.95	0			0.013
	439555	235339			1.73	0			0.013
	439556	235338			0.49	0			0.012
	439556	235338			0	0			0.013
	439947	235396			137.06	0			0.013
	439593	235344			124.06	0			0.013
	439711	235225			58.11	0			0.013
	439577	235328			58.6	0			0.012
	439544	235345			12.87	0			0.012
	439557	235337			5.29	0			0.013
	439982	235493			156.97	0			0.013
	439759	235679			100.69	0			0.012
	439544	235.36			133.38	0			0.013
	439.55	235319			14.37	0			0.012
	439514	235397			29.79	0			0.012
	439943	235402			148.76	0			0.012
	439596	235.34			122.22	0			0.012
	439.71	235226			55.9	0			0.012
	439577	235328			58.12	0			0.012
	439732	235153			81.06	0			0.012
	439588	235239			58.16	0			0.012
	439545	235343			39.02	0			0.013
	439557	235341			4.22	0			0.012
	439556	235337			1.43	0			0.012
	439947	235396			137.11	0			0.012
	439773	235507			71.56	0			0.012
	439728	235241			93.54	0			0.012
	439745	235209			12.56	0			0.012
	439751	235144			22.63	0			0.012
	439919	235451			121.34	0			0.012
	439.58	235361			121.61	0			0.012
	439723	235136			92.44	0			0.012
	439757	235212			28.87	0			0.012
	439561	235.34			81.17	0			0.012
	439546	235343			5.3	0			0.012
	439557	235337			4.34	0			0.012
	439568	235258			27.66	0			0.012
	439744	235138			73.86	0			0.012
	439573	235325			87.86	0			0.012
	439556	235.27			19.96	0			0.012
	439746	235136			80.61	0			0.012
	439585	235245			67.41	0			0.012
	439725	235232			48.75	0			0.012
	439754	235221			10.75	0			0.012
	439741	235224			4.63	0			0.012
	439743	235224			0.69	0			0.013
	439743	235224			0	0			0.013
	439319	235224			147.01	0			0.013
	439.71	235141			138.59	0			0.013
	439779	235133			24.08	0			0.013
	439952	235651			189.36	0			0.013
	439771	235187			172.69	0			0.013
	439739	235105			30.52	0			0.013
	439746	235226			42.02	0			0.013
	439563	235338			74.39	0			0.013
	439546	235343			6.14	0			0.013
	439737	235228			77.3	0			0.013
	439573	235328			66.6	0			0.013
	439724	235236			61.31	0			0.012
	439755	235217			12.61	0			0.012
	439741	235225			5.59	0			0.012
	439751	235141			29.33	0			0.012
	439564	235326			91.21	0			0.012
	439546	235349			10.13	0			0.012
	439737	235227			78.58	0			0.012
	439.76	235135			32.88	0			0.011
	439.75	235134			3.48	0			0.011
	439751	235138			1.43	0			0.011
	439744	235.22			28.54	0			0.012
	439751	235146			25.77	0			0.012
	439752	235132			4.87	0			0.011
	439751	235138			2.11	0			0.011
	439751	235138			0	0			0.011
	440.07	235302			124.37	0			0.011
	439774	235236			105.15	0			0.011
	440049	235.3			97.9	0			0.012
	440104	235315			19.77	0			0.012
	439754	235227			125.13	0			0.012
	439726	235.22			10.01	0			0.012
	439754	235142			28.73	0			0.012
	439752	235133			3.2	0			0.011
	439751	235138			1.77	0			0.011
	439751	235138			0	0			0.011
	439493	235091			90.93	0			0.012
	440045	235298			204.41	0			0.012
	439798	235156			98.79	0			0.011
	439721	235.21			32.61	0			0.011
	439754	235147			24.66	0			0.012
	439752	235132			5.25	0			0.012
	440069	235303			124.89	0			0.011
	439782	235153			112.28	0			0.012
	439.49	234995			115.12	0			0.012
	439724	235.21			110.18	0			0.012
	439766	235154			24.27	0			0.012
	439749	235131			9.92	0			0.012
	439751	235138			2.52	0			0.012
	439751	235138			0	0			0.012
	439751	235138			0	0			0.012
	439751	235138			0	0			0.012
	439615	235334			82.72	0			0.012
	440057	235321			153.32	0			0.012
	439.79	235141			111.65	0			0.012
	440048	235294			104	0			0.012
	439785	235155			103.14	0			0.012
	439731	235127			21.09	0			0.012
	439754	235139			8.99	0			0.012
	439751	235138			1.1	0			0.012
	439957	235292			89.18	0			0.012
	439596	235265			125.52	0			0.012
	439722	235139			61.78	0			0.012
	440083	235297			136.63	0			0.012
	440098	235319			9.23	0			0.012
	440.08	235308			7.31	0			0.012
	440004	235492			69.03	0			0.012
	439963	235317			62.32	0			0.012
	439861	235136			72.04	0			0.012
	440069	235297			91.2	0			0.012
	439982	235405			48.09	0			0.012
	440.07	235316			43.4	0			0.012
	440091	235304			8.39	0			0.012
	440082	235311			3.95	0			0.012
	439.97	235299			39.06	0			0.012
	440103	235408			59.62	0			0.012
	440093	235.32			30.71	0			0.012
	439762	235138			130.97	0			0.012
	439.94	235285			80.04	0			0.012
	440093	235319			54.34	0			0.012
	440087	235308			4.34	0			0.012
	439764	235145			125.45	0			0.012
	440053	235294			112.74	0			0.012
	439785	235155			104.68	0			0.011
	439936	235282			68.41	0			0.011
	440093	235319			55.93	0			0.011
	440087	235309			4.04	0			0.011
	439764	235145			125.6	0			0.011
	440053	235294			112.74	0			0.011
	440103	235.32			19.54	0			0.011
	439967	235298			47.77	0			0.011
	440072	235309			36.61	0			0.011
	440091	235.31			6.6	0			0.011
	440082	235309			3.14	0			0.011
	440083	235.31			0.49	0			0.011
	440083	235.31			0	0			0.011
	440083	235.31			0	0			0.011
	440083	235.31			0	0			0.011
	439841	235176			95.91	0			0.011
	440.06	235297			86.75	0			0.011
	439856	235184			80.86	0			0.011
	440057	235295			79.61	0			0.011
	440099	235318			16.6	0			0.011
	440081	235308			7.14	0			0.011
	440083	235309			0.78	0			0.011
	440083	235.31			0.35	0			0.011
	440083	235.31			0	0			0.011
	440083	235.31			0	0			0.011
	440114	235409			35.97	0			0.011
	440086	235319			32.68	0			0.011
	440081	235303			5.81	0			0.011
	440004	235.39			40.28	3000			0.011
	440076	235317			35.55	3000			0.011
	440088	235304			6.13	3000			0.011
	439866	235.15			93.68	3000			0.011
	439.82	235.16			16.32	3000			0.012
	440074	235307			101.76	3000			0.012
	440017	235396			36.65	3000			0.011
	440073	235316			33.86	3000			0.011
	440119	235404			34.43	0			0.011
	440086	235.32			31.29	0			0.011
	440081	235303			6.14	0			0.011
	440313	235587			127.15	0			0.011
	440105	235336			113.03	0			0.011
	440298	235568			104.64	0			0.011
	440337	235615			21.18	0			0.011
	440121	235419			101.13	0			0.011
	440074	235304			43.08	0			0.011
	440084	235306			3.54	0			0.011
	440313	235587			125.69	0			0.011
	440105	235336			113.03	0			0.011
	440069	235292			19.71	0			0.011
	440315	235589			133.72	0			0.011
	440105	235336			114	0			0.011
	440099	235392			19.53	0			0.012
	440089	235322			24.52	0			0.012
	440081	235303			7.15	0			0.012
	440207	235663			132.25	0			0.012
	440325	235.62			43.55	0			0.012
	440098	235314			132.11	0			0.011
	440.07	235296			11.54	0			0.011
	439843	235179			88.55	0			0.011
	440.06	235297			85.65	0			0.011
	440099	235318			15.36	0			0.011
	440.31	235585			118	0			0.011
	440136	235436			79.43	0			0.012
	440301	235578			75.48	0			0.011
	440335	235609			15.95	0			0.011
	440091	235.32			131.14	0			0.011
	440301	235571			113.47	0			0.011
	440337	235615			19.71	0			0.011
	440.32	235595			9.1	0			0.011
	440323	235598			1.47	0			0.011
	440323	235598			0	0			0.011
	440301	235507			32.46	0			0.011
	440321	235589			29.27	0			0.011
	440324	235604			5.3	0			0.011
	440323	235597			2.45	0			0.011
	440323	235598			0.35	0			0.011
	440223	235585			34.96	0			0.011
	440313	235597			31.48	0			0.011
	440229	235162			153.61	0			0.011
	440083	235279			64.87	0			0.011
	440307	235599			135.44	0			0.012
	440336	235611			10.88	0			0.012
	440.32	235595			7.85	0			0.012
	440124	235422			90.65	0			0.012
	440304	235581			83.27	0			0.012
	440026	235412			112.8	0			0.011
	440291	235577			108.24	0			0.012
	440342	235.61			21.06	0			0.012
	440.32	235596			9.04	0			0.012
	440323	235598			1.25	0			0.012
	440323	235598			0	0			0.012
	440223	235585			34.96	0			0.012
	440313	235597			31.48	0			0.012
	440329	235599			5.59	0			0.012
	440322	235598			2.45	0			0.012
	440323	235598			0.35	0			0.012
	440323	235598			0	0			0.012
	440323	235598			0	0			0.012
	440323	235598			0	0			0.012
	440323	235598			0	0			0.012
	440323	235781			63.45	0			0.012
	440313	235701			27.95	0			0.012
	440492	235501			93.06	0			0.012
	440.34	235585			60.22	0			0.012
	440312	235605			11.93	0			0.012
	440325	235597			5.29	0			0.012
	440323	235598			0.78	0			0.012
	440493	235504			67.36	0			0.012
	440239	235576			91.54	0			0.012
	440302	235603			23.77	0			0.012
	440331	235598			10.2	0			0.012
	440322	235598			3.12	0			0.012
	440333	235695			33.85	0			0.012
	440314	235693			6.62	0			0.012
	440491	235506			89.28	0			0.012
	440.51	235491			8.39	0			0.012
	440498	235502			5.64	0			0.012
	440.33	235594			66.41	0			0.012
	440304	235688			33.82	0			0.012
	440324	235605			29.6	0			0.012
	440323	235592			4.52	0			0.012
	440323	235599			2.43	0			0.012
	440323	235598			0.35	0			0.011
	440493	235504			67.36	0			0.012
	440509	235495			6.37	0			0.012
	440498	235501			4.34	0			0.012
	440406	235.67			66.72	0			0.012
	440321	235.61			36.07	0			0.012
	440.32	235592			6.25	0			0.012
	440493	235505			67.14	0			0.012
	440339	235589			60.82	0			0.012
	440585	235989			162.82	0			0.012
	440351	235634			147.42	0			0.012
	440475	235.48			68.55	0			0.012
	440512	235499			14.42	0			0.012
	440498	235501			4.9	0			0.012
	440.5	235.5			0.78	0			0.012
	440406	235.67			67.36	0			0.013
	440397	235686			6.37	0			0.013
	440318	235685			27.39	0			0.013
	440318	235602			28.78	0			0.012
	440324	235593			3.75	0			0.012
	440493	235505			66.07	0			0.012
	440509	235495			6.54	0			0.012
	440498	235501			4.34	0			0.012
	440.33	235594			66.58	0			0.012
	440314	235603			6.37	0			0.012
	440494	235503			71.4	0			0.012
	440233	235665			106.51	0			0.013
	440654	235917			170.13	0			0.013
	440356	235707			126.4	0			0.012
	440486	235253			163.74	0			0.012
	440515	235.47			75.91	0			0.012
	440497	235517			17.45	0			0.012
	440406	235667			60.83	0			0.013
	440491	235516			60.08	0			0.013
	440336	235583			58.55	0			0.012
	440313	235605			11.04	0			0.013
	440494	235503			72.04	0			0.012
	440194	235359			115.38	0			0.013
	440468	235488			105.01	0			0.013
	440.52	235509			19.44	0			0.013
	440306	235658			90.41	0			0.013
	440482	235515			78.63	0			0.013
	440512	235.49			13.54	0			0.013
	440814	235.73			133.75	0			0.013
	440.53	235522			122.06	0			0.013
	440.48	235485			21.57	0			0.013
	440324	235682			87.13	0			0.013
	440799	235746			166.19	0			0.013
	440542	235.51			120.98	0			0.012
	440661	235887			137.07	0			0.012
	440618	235732			55.77	0			0.013
	440498	235493			92.73	0			0.012
	440496	235492			0.78	0			0.012
	440501	235502			3.88	0			0.013
	440576	235222			100.51	0			0.012
	440405	235456			100.49	0			0.012
	440392	235686			79.88	0			0.013
	440328	235274			144.57	0			0.013
	440691	235668			185.75	0			0.013
	440251	235197			223.48	0			0.013
	440459	235452			114.1	0			0.013
	440.52	235523			32.46	0			0.013
	440394	235.48			46.16	0			0.012
	440.49	235498			33.87	0			0.012
	440507	235501			5.99	0			0.012
	440575	235222			99.57	0			0.012
	440525	235232			17.68	0			0.012
	440515	235253			8.06	0			0.012
	440501	235489			81.97	0			0.013
	440593	235343			59.83	0			0.013
	440509	235481			56.02	0			0.013
	440303	235671			97.17	0			0.013
	440674	235354			169.2	0			0.012
	440437	235644			129.86	0			0.012
	440871	235545			154.35	0			0.012
	440546	235489			114.35	0			0.012
	440657	235.9			147.61	0			0.012
	440522	235539			133.64	0			0.012
	440582	235305			83.76	0			0.011
	440605	235318			9.16	0			0.011
	440506	235303			34.72	0			0.011
	440889	235508			150.62	0			0.011
	440539	235512			121.36	0			0.011
	440475	235497			22.79	0			0.012
	440522	235259			84.12	0			0.012
	440896	235494			153.15	0			0.012
	440.93	235534			18.2	0			0.012
	440907	235515			10.34	0			0.012
	440517	235501			135.31	0			0.012
	440479	235499			13.19	0			0.012
	440.82	235729			142.62	0			0.012
	440624	235352			147.33	0			0.012
	440883	235486			101.11	0			0.012
	440535	235515			121.08	0			0.013
	440476	235497			21.39	0			0.012
	440.58	235222			101.94	0			0.012
	440584	235196			9.12	0			0.012
	440502	235491			106.16	0			0.012
	440496	235515			8.58	0			0.012
	440501	235497			6.48	0			0.012
	440397	235483			36.39	0			0.012
	440566	235221			108.1	0			0.012
	440514	235474			89.56	0			0.012
	440494	235517			16.44	0			0.012
	440398	235.48			35.67	0			0.012
	440884	235515			168.95	0			0.012
	440638	235333			106.1	0			0.012
	440577	235312			22.37	0			0.013
	440507	235495			67.94	0			0.013
	440598	235526			33.33	0			0.013
	440511	235.5			31.48	0			0.013
	440423	235118			135.92	0			0.013
	440888	235481			204.54	0			0.013
	440542	235526			120.98	0			0.013
	440868	235512			113.14	0			0.013
	440754	235.72			82.24	0			0.013
	440496	235.52			113.19	0			0.013
	440884	235503			134.66	0			0.013
	440634	235334			104.63	0			0.013
	440578	235313			20.74	0			0.013
	440583	235217			33.33	0			0.013
	440579	235205			4.39	0			0.013
	440705	235691			174.08	0			0.014
	440618	235551			57.15	0			0.014
	440601	235503			17.66	0			0.013
	440822	235731			110.1	0			0.013
	440522	235712			104.23	0			0.013
	440583	235521			69.52	0			0.012
	440.83	235721			110.2	0			0.012
	440732	235331			139.43	0			0.011
	440766	235234			35.64	0			0.011
	440535	235235			80.1	0			0.011
	440679	235328			59.44	0			0.011
	440914	235515			104.13	0			0.011
	440.79	235276			93.36	0			0.011
	440767	235242			14.23	0			0.011
	440613	235311			58.51	0			0.012
	440589	235325			9.63	0			0.012
	440822	235721			159.31	0			0.012
	440717	235371			126.7	0			0.012
	440499	234989			152.5	0			0.012
	440885	235484			217.65	0			0.012
	440307	235051			250.41	0			0.012
	440846	235465			235.65	0			0.012
	440.95	235549			46.35	0			0.012
	440904	235513			20.25	0			0.012
	440819	235501			29.76	0			0.012
	440902	235516			29.24	0			0.012
	440.78	235163			129.5	0			0.012
	440584	235.17			68	0			0.012
	440.76	235.26			68.54	0			0.013
	440839	235721			162.17	0			0.013
	440831	235762			14.48	0			0.013
	440907	235522			87.29	0			0.013
	440915	235507			5.89	0			0.012
	440.91	235.52			4.83	0			0.012
	440819	235501			32.23	0			0.012
	440902	235516			29.24	0			0.012
	440917	235519			5.3	0			0.012
	440.91	235518			2.45	0			0.012
	440819	235501			32.1	0			0.012
	440902	235516			29.24	0			0.011
	440917	235519			5.3	0			0.011
	440.91	235518			2.45	0			0.011
	440782	235268			97.38	0			0.011
	440769	235244			9.46	0			0.011
	440906	235.51			103.74	0			0.011
	440918	235531			8.39	0			0.012
	440909	235515			6.37	0			0.012
	440782	235268			96.3	0			0.012
	440769	235244			9.46	0			0.012
	440777	235259			5.89	0			0.012
	440905	235507			96.77	0			0.012
	440788	235281			88.24	0			0.012
	440897	235491			82.04	0			0.012
	440919	235534			16.75	0			0.012
	440686	235227			133.63	0			0.012
	440.76	235.24			26.05	0			0.012
	440783	235262			11.04	0			0.012
	440904	235507			94.74	0			0.012
	440917	235531			9.46	0			0.012
	440909	235515			6.2	0			0.013
	440782	235268			96.3	0			0.013
	440769	235244			9.46	0			0.013
	440906	235.51			103.74	0			0.013
	440918	235531			8.39	0			0.013
	440909	235515			6.37	0			0.013
	440911	235518			1.25	0			0.013
	440911	235518			0	0			0.013
	440833	235729			78	0			0.013
	440774	235288			154.27	0			0.014
	440774	235.23			20.11	0			0.013
	440776	235262			11.12	0			0.014
	440905	235507			96	0			0.014
	440788	235281			88.24	0			0.014
	440768	235241			15.51	0			0.014
	440906	235.51			104.83	0			0.014
	440788	235281			89.32	0			0.014
	440679	235217			43.83	0			0.014
	440769	235257			34.15	0			0.014
	440782	235258			4.52	0			0.014
	440686	235232			34.49	0			0.014
	440897	235505			119.63	0			0.014
	440794	235282			85.17	0			0.014
	440767	235241			17.02	0			0.014
	440906	235.51			104.99	0			0.013
	441003	235514			33.66	0			0.013
	440918	235514			29.47	0			0.013
	441047	235261			98.47	0			0.012
	440866	235026			102.85	0			0.012
	440836	235022			10.49	0			0.012
	440975	235.25			92.59	0			0.012
	440.92	235518			94.86	0			0.012
	441051	235254			102.19	0			0.016
	441011	235472			76.85	0			0.036
	440995	235517			16.56	0			0.041
	441.06	235.24			98.65	0			0.041
	441006	235475			83.61	0			0.041
	440975	234815			229.09	0			0.049
	441058	235173			127.42	0			0.056
	440932	235.04			63.52	3000			0.076
	440844	235013			31.92	3000			0.089
	440846	235034			7.31	3000			0.104
	440849	235.03			1.73	3000			0.126
	440994	235.48			163.93	3000			0.141
	440862	235074			148.03	3000			0.161
	440.91	234973			38.77	3000			0.178
	440927	235003			11.96	3000			0.19
	440851	235029			27.85	3000			0.2
	440849	235225			67.96	3000			0.208
	440.92	235.02			75.22	3000			0.214
	441	234986			30.14	3000			0.217
	440918	235499			180.13	3000			0.218
	440991	235527			27.11	3000			0.218
	440984	235261			92.26	3000			0.218
	440997	235478			75.38	3000			0.22
	441061	235258			79.44	3000			0.224
	441065	235216			14.63	3000			0.232
	441088	235474			89.81	3000			0.245
	441135	235033			153.77	3000			0.261
	440922	235469			168.25	3000			0.277
	442113	233833			701.65	3000			0.291
	444114	228049			2122.11	3000			0.313
	441127	229.6			1166.98	3000			0.341
	435266	233199			2384.74	3000			0.368
	431613	231538			1391.39	3000			0.389
	435703	241432			3712.11	3000			0.407
	441227	245917			2467.15	3000			0.424
	439331	254458			3033.52	3000			0.434
	448188	259.47			3528.6	3000			0.443
	448549	264675			1809.07	3000			0.447
	450.85	275273			3760.26	3000			0.449
	460.96	280508			3947.51	3000			0.449
	458778	288344			2820.35	3000			0.445
	466001	293933			3166.63	3000			0.44
	476236	298175			3841.52	3000			0.429
	476638	298348			151.74	3000			0.416
	487333	303.72			4149.79	3000			0.402
	495499	308452			3272.44	3000			0.384
	503018	305268			2831.18	3000			0.365
	511002	302286			2955.08	3000			0.342
	516123	300963			1833.91	3000			0.322
	524498	295898			3393.62	3000			0.304
	531443	292725			2647.46	3000			0.287
	531437	284494			2853.94	0			0.276
	540458	283763			3138.11	0			0.27
	547713	279187			2974.11	0			0.269
	550531	273439			2219.63	0			0.27
	558943	277917			3304.22	0			0.274
	559378	278234			186.63	0			0.281
	571525	272968			4590.49	0			0.289
	580352	262672			4702.31	0			0.295
	571902	253521			4318.76	0			0.3
	568114	254982			1407.72	0			0.302
	561861	257109			2290.11	0			0.304
	556366	251694			2674.94	0			0.31
	550549	260782			3741.31	0			0.321
	543548	259581			2462.92	0			0.332
	533885	259587			3350.46	0			0.342
	523406	263446			3871.93	0			0.353
	522256	263948			435.07	0			0.359
	512761	261.09			3438.11	0			0.363
	503119	258.34			3476.49	0			0.368
	491319	260526			4161.04	0			0.37
	491375	253877			2305.49	0			0.369
	485439	247829			2938.31	0			0.368
	479.61	242901			2646.59	0			0.37
	482686	236792			2371.54	0			0.373
	476108	234708			2392.52	0			0.374
	475.36	226468			2868.81	0			0.376
	477938	217939			3089.41	0			0.377
	480727	218411			980.78	0			0.379
	482746	208404			3539.65	0			0.385
	482413	202943			1897.01	0			0.39
	489906	201045			2680.11	0			0.4
	490329	200976			148.61	0			0.41
	495342	198273			1974.73	0			0.424
	495267	191.01			2518.44	0			0.436
	496344	186818			1500.7	0			0.449
	498723	190978			1661.6	0			0.461
	495633	183373			2846.24	0			0.475
	496922	183266			448.47	0			0.483
	495052	178212			1868.48	0			0.49
	497253	174326			1548.51	0			0.493
	503029	169114			2697.54	0			0.492
	505649	167868			1005.93	0			0.489
	507322	170245			1007.85	0			0.485
	511571	166037			2073.47	0			0.479
	505001	169566			2585.85	0			0.469
	509367	168456			1561.98	0			0.458
	513032	167228			1340.2	0			0.442
	516782	167301			1300.49	0			0.424
	511158	164146			2235.9	0			0.405
	522128	154636			5033.94	0			0.385
	523.65	145209			3310.96	0			0.36
	523516	134.49			3716.9	0			0.341
	529277	135384			2021.42	0			0.329
	528.74	129155			2167.8	0			0.322
	531503	122455			2512.88	0			0.321
	535097	118556			1838.62	0			0.322
	544593	118195			3294.93	0			0.329
	543596	108787			3280.31	0			0.341
	550303	103196			3027.56	0			0.355
	557468	100823			2617.03	0			0.368
	560309	90524			3704.32	0			0.383
	567287	89866			2430.23	0			0.398
	571289	81853			3105.5	0			0.41
	571115	72403			3277.09	0			0.422
	577.27	63328			3802.09	0			0.432
	572347	59844			2091.29	0			0.441
	572565	53467			2212.08	0			0.444
	567675	45155			3343.98	0			0.448
	557952	41038			3661.02	0			0.447
	556842	36821			1511.8	0			0.446
	552666	33.27			1900.82	0			0.444
	546452	29964			2440.55	0			0.439
	537833	37051			3869.05	0			0.432
	538824	39352			868.74	0			0.423
	533161	42511			2248.41	0			0.416
	524652	40624			3021.99	0			0.405
	520166	42262			1655.81	0			0.395
	518144	50578			2967.52	0			0.383
	513234	44908			2600.64	0			0.37
	507011	48236			2446.85	0			0.356
	496884	55862			4395.5	0			0.339
	487624	54.62			3239.43	0			0.324
	484385	61756			2717.09	0			0.313
	482104	61276			808.19	0			0.302
	474772	64811			2822.14	0			0.295
	465518	60152			3592.29	0			0.288
	463514	64772			1746.11	0			0.283
	457684	62031			2233.68	0			0.28
	450566	63083			2494.85	0			0.277
	445.3	66075			2100.02	0			0.268
	441827	64674			1298.52	0			0.26
	438511	74623			3636.12	0			0.252
	430797	77217			2821.83	0			0.241
	427484	84602			2806.69	0			0.234
	427425	85021			146.71	0			0.228
	429023	97332			4304.45	0			0.225
	434413	103389			2811.16	0			0.22
	433255	111.27			2761.93	0			0.218
	436512	119618			3107.01	0			0.215
	442696	125391			2933.3	0			0.213
	446415	130499			2190.8	0			0.212
	446532	130.71			83.65	0			0.21
	453969	143526			5137.69	0			0.207
	463889	145387			3499.57	0			0.203
	464143	153713			2888.22	0			0.2
	469555	152894			1897.87	0			0.192
	469.89	152687			136.54	0			0.187
	480025	161936			4757.45	0			0.176
	482.28	168353			2358.35	0			0.161
	480028	175238			2511.7	0			0.141
	479899	180597			1858.67	0			0.118
	479925	180788			66.84	0			0.1
	480629	192764			4159.61	0			0.083
	474229	198952			3086.71	0			0.054
	481514	204951			3272.14	0			0.04
	477259	209062			2051.44	0			0.04
	482363	216324			3077.66	0			0.04
	487048	212272			2147.71	0			0.034
	486956	209979			795.69	0			0.01
	487312	210244			153.88	0			0.009
	486836	210509			188.9	0			0.008
	486778	210951			154.57	0			0.007
	486691	210756			74.04	0			0.007
	486802	211214			163.4	0			0.007
	486768	210766			155.78	0			0.008
	486986	211003			111.65	0			0.008
	486867	211686			240.38	0			0.008
	486838	211719			15.23	0			0.008
	487087	211071			240.7	0			0.008
	486745	211201			126.86	0			0.008
	486695	211257			26.03	0			0.007
	486633	211269			21.9	0			0.007
	486708	212202			324.54	0			0.007
	486635	211361			292.7	0			0.007
	486.5	211911			196.36	0			0.007
	486494	211567			119.29	0			0.007
	486381	211249			117.01	0			0.007
	486488	211484			89.53	0			0.007
	486332	211333			75.28	0			0.007
	486361	211699			127.3	0			0.007
	486379	211314			133.64	0			0.007
	486374	212204			308.6	0			0.007
	486187	212032			88.09	0			0.007
	486175	212056			9.3	0			0.007
	486102	212062			25.4	0			0.008
	486092	212049			5.69	0			0.009
	486005	212.05			30.17	0			0.009
	485995	212506			158.15	0			0.009
	486076	212535			29.83	0			0.01
	486093	212096			152.33	0			0.01
	486003	212486			138.78	0			0.011
	485.92	212538			33.96	0			0.011
	485772	212687			72.82	0			0.011
	485761	212.71			8.84	0			0.011
	485613	212764			54.63	0			0.011
	485667	212.73			22.13	0			0.012
	485.77	212699			37.3	0			0.011
	485858	212709			30.71	0			0.012
	485689	212725			58.86	0			0.012
	485598	212767			34.75	0			0.013
	485673	212729			29.15	0			0.013
	485863	212784			68.58	0			0.013
	485795	212757			25.37	0			0.014
	485692	212772			36.09	0			0.014
	485764	212768			25	0			0.015
	485637	213251			173.16	0			0.015
	485497	213037			88.67	0			0.016
	485681	212766			113.58	0			0.016
	485747	213418			227.22	0			0.016
	485696	212841			200.84	0			0.016
	485335	212711			133.04	0			0.016
	485404	212582			50.72	0			0.016
	485606	212751			91.32	0			0.017
	485692	212.8			34.32	0			0.017
	485.41	213213			173.4	0			0.017
	485.58	212.81			151.66	0			0.017
	485434	212724			58.75	0			0.016
	485.33	212567			65.3	0			0.016
	485336	212546			7.57	0			0.016
	485.16	212954			154.07	0			0.016
	485394	212991			82.14	0			0.016
	485103	212966			101.27	0			0.015
	485235	212787			77.12	0			0.015
	485348	212555			89.48	0			0.014
	485641	213177			238.4	0			0.014
	485286	212631			225.81	0			0.014
	485653	212697			129.29	0			0.013
	485299	212591			128.13	0			0.013
	485829	213.16			269.62	0			0.013
	485481	212.6			228.61	0			0.012
	485233	212528			89.54	0			0.012
	485584	212577			122.88	0			0.012
	485289	212568			102.33	0			0.013
	485812	212704			187.37	0			0.013
	485648	212582			70.87	0			0.013
	485698	213109			183.55	0			0.013
	485677	212581			183.22	0			0.013
	485493	212.49			71.17	0			0.013
	485748	212.7			114.54	0			0.013
	485798	212758			26.55	0			0.013
	485.58	212.52			111.91	0			0.013
	485554	212926			141.06	0			0.013
	485434	212582			126.32	0			0.014
	485551	212914			122.05	0			0.014
	485723	213159			103.79	0			0.014
	485577	212.97			82.81	0			0.014
	485859	213175			120.88	0			0.014
	485672	213005			87.63	0			0.013
	485786	213153			64.77	0			0.013
	485701	212645			178.59	0			0.014
	485561	212912			104.53	0			0.014
	485511	212592			112.3	0			0.014
	485794	213124			208.94	0			0.014
	485823	213209			31.14	0			0.014
	485642	212985			99.85	0			0.014
	485863	213178			101.73	0			0.014
	485.75	213.22			41.8	0			0.014
	485659	213511			105.72	0			0.014
	485777	212.86			229.4	0			0.014
	485704	212738			49.3	0			0.013
	485854	212794			55.52	0			0.014
	485.37	212566			185.51	0			0.014
	485667	213066			201.64	0			0.015
	485816	213192			67.66	0			0.015
	485712	213036			65.01	0			0.015
	485786	213152			47.71	0			0.015
	485657	213049			57.24	0			0.015
	485.86	213282			107.15	0			0.015
	485.59	213035			126.88	0			0.015
	485768	213141			71.83	0			0.015
	485878	213221			47.16	0			0.015
	485648	212994			112.05	0			0.015
	485777	213145			68.86	0			0.015
	485654	213002			65.4	0			0.015
	485628	212972			13.76	0			0.015
	485791	213159			86.01	0			0.015
	485871	213219			34.67	0			0.015
	485696	212749			173.89	0			0.015
	485889	212937			93.42	0			0.015
	485325	213049			199.37	0			0.015
	485656	213033			114.9	0			0.015
	485376	212984			98.56	0			0.015
	485765	213217			157.22	0			0.015
	485633	212632			207.94	0			0.014
	485621	212932			104.1	3000			0.014
	485708	213057			52.81	3000			0.014
	485724	213188			45.76	3000			0.014
	485708	213047			49.2	3000			0.014
	485663	212817			81.26	3000			0.014
	485984	212983			125.3	3000			0.014
	486018	213011			15.27	3000			0.014
	485997	212998			8.56	3000			0.014
	485719	213031			97.07	3000			0.013
	485845	213206			74.77	3000			0.013
	485917	212991			78.62	3000			0.013
	485736	213423			162.4	3000			0.013
	485726	212851			198.36	3000			0.013
	485668	212779			32.06	3000			0.013
	485729	212805			22.99	3000			0.013
	485607	212.6			82.71	3000			0.013
	486086	213207			268.1	3000			0.014
	486092	213489			97.8	3000			0.014
	485866	213227			119.97	3000			0.014
	485938	213228			24.97	3000			0.013
	485745	212904			130.76	3000			0.014
	485723	212782			42.98	3000			0.014
	485945	213225			171.81	3000			0.013
	485881	212832			138.06	3000			0.014
	485567	212948			116.07	3000			0.014
	486078	213248			205.46	3000			0.014
	485402	212595			325.89	3000			0.014
	485932	213542			376.28	3000			0.014
	485788	212892			230.84	3000			0.014
	485716	212744			57.07	3000			0.014
	485738	212805			22.48	3000			0.014
	485592	212992			82.26	3000			0.015
	485843	213248			124.31	3000			0.015
	485686	212846			149.64	3000			0.015
	485917	213024			101.12	3000			0.015
	485.84	213498			166.5	3000			0.015
	485723	213479			41.1	3000			0.015
	486045	213456			111.93	3000			0.015
	486131	213254			76.12	3000			0.014
	486029	213202			39.7	0			0.013
	485836	213442			106.78	0			0.013
	485731	212836			213.25	0			0.013
	485733	212761			26.01	0			0.013
	486.05	213442			260.45	0			0.013
	485.93	213026			150.12	0			0.013
	485856	213171			56.44	0			0.013
	485933	213224			32.41	0			0.013
	485982	213509			100.27	0			0.013
	485747	212843			244.88	0			0.013
	485938	213186			136.12	0			0.013
	486144	213.76			211.45	0			0.013
	485853	213052			265.41	0			0.013
	486087	213191			94.37	0			0.013
	485.84	213456			125.61	0			0.012
	486022	213293			84.71	0			0.012
	486128	213235			41.9	0			0.013
	485665	212902			197.75	0			0.013
	485629	212787			41.78	0			0.013
	485991	213.09			163.68	0			0.013
	486017	213119			13.5	0			0.014
	485709	213117			106.8	0			0.014
	486086	213339			151.7	0			0.015
	485.94	212999			128.3	0			0.015
	485985	213576			200.67	0			0.016
	486032	213266			108.71	0			0.016
	485869	213.22			58.72	0			0.016
	486.23	213561			172.18	0			0.016
	485542	213545			238.62	0			0.016
	486068	213737			194.15	0			0.016
	486046	213522			74.94	0			0.016
	486035	213273			86.42	0			0.015
	486.25	213548			121.03	0			0.015
	486021	213.52			79.99	0			0.015
	485816	213249			117.82	0			0.014
	485938	213.69			158.65	0			0.014
	485753	212862			294.17	0			0.014
	485921	213.66			282.76	0			0.013
	485878	213327			116.42	0			0.014
	485773	213222			51.49	0			0.013
	486231	213561			197.57	0			0.013
	485653	213074			262.06	0			0.013
	485809	213715			228.74	0			0.013
	486014	213554			90.38	0			0.013
	486005	213098			158.14	0			0.013
	485866	213225			65.28	0			0.012
	485831	213299			28.38	0			0.012
	485837	213.29			3.75	0			0.012
	485767	212884			142.85	0			0.012
	486118	213283			184.26	0			0.012
	486157	213.35			26.88	0			0.012
	486002	213119			96.45	0			0.012
	485993	213104			6.07	0			0.012
	486001	213486			132.48	0			0.013
	486	213139			120.32	0			0.013
	486.07	213525			136.02	0			0.014
	486007	213.53			21.91	0			0.014
	485925	213041			171.92	0			0.014
	486238	213523			199.27	0			0.014
	485566	213.17			263.19	0			0.015
	485939	213456			162.97	0			0.015
	485.57	213158			164.46	0			0.015
	485815	213726			214.48	0			0.015
	485.93	213565			68.6	0			0.015
	485.91	213498			24.24	0			0.015
	485855	213586			35.98	0			0.015
	485859	213266			110.96	0			0.015
	486048	213386			77.63	0			0.014
	485946	213574			74.16	0			0.015
	486121	213.75			86.06	0			0.015
	486017	213518			88.15	0			0.015
	485991	213486			14.3	0			0.015
	485931	213051			152.26	0			0.015
	486064	213908			300.71	0			0.015
	486011	213572			117.94	0			0.016
	486	213.52			18.43	0			0.015
	486072	213961			154.93	0			0.015
	486007	213.54			147.7	0			0.014
	485996	213472			23.88	0			0.014
	486001	213505			11.57	0			0.014
	486058	213765			92.29	0			0.014
	486137	213766			27.39	0			0.014
	486141	213337			148.75	0			0.014
	485939	213156			94.04	0			0.013
	485987	213483			114.6	0			0.014
	486006	213518			13.81	0			0.013
	486131	213738			87.73	0			0.013
	486257	213589			67.66	0			0.013
	486.26	213557			11.14	0			0.013
	486141	213746			77.44	0			0.013
	486244	213586			65.98	0			0.013
	486.15	213733			60.5	0			0.013
	485999	213521			90.25	0			0.013
	485862	213245			106.84	0			0.014
	486233	213545			165.43	0			0.014
	485976	213763			116.85	0			0.014
	486.11	213346			151.87	0			0.014
	486151	213299			21.63	0			0.013
	486136	213327			11.01	0			0.014
	486137	213323			1.43	0			0.014
	486138	213733			142.16	0			0.014
	486006	213532			83.38	0			0.015
	486125	213313			86.42	0			0.015
	486085	213937			216.8	0			0.015
	486.13	213795			51.65	0			0.015
	486.08	213944			54.49	0			0.015
	485839	213583			150.5	0			0.014
	486226	213545			134.83	0			0.014
	485831	213338			154.63	0			0.014
	485804	213.53			67.23	0			0.014
	486132	213346			130.4	0			0.014
	486021	213479			60.07	0			0.014
	485.99	213511			15.45	0			0.014
	486072	213949			154.51	0			0.014
	486007	213543			142.57	0			0.014
	485886	213745			81.64	0			0.014
	485787	213361			137.5	0			0.014
	486.04	213381			88	0			0.013
	485951	213571			72.75	0			0.013
	485856	213269			109.77	0			0.014
	486063	213923			237.85	0			0.013
	486229	213368			200.86	0			0.013
	485949	213136			126.08	0			0.013
	486225	213552			173.1	0			0.013
	485777	213809			179.08	0			0.013
	486091	213.76			110.19	0			0.013
	486276	213572			91.45	0			0.013
	486083	213945			145.62	0			0.012
	486237	213607			128.79	0			0.012
	486154	213308			107.59	0			0.012
	485998	213484			81.55	0			0.012
	485759	213577			88.92	0			0.013
	486049	213955			165.19	0			0.013
	486153	213.78			70.58	0			0.013
	486138	213736			16.12	0			0.013
	486249	213578			66.95	0			0.013
	486149	213735			64.54	0			0.013
	486.13	213762			11.45	0			0.014
	486139	213.75			5.2	0			0.014
	486.25	213576			71.56	0			0.013
	486148	213735			65.5	0			0.014
	486.13	213762			11.25	0			0.014
	486139	213749			5.48	0			0.014
	486138	213751			0.78	0			0.014
	486138	213751			0	0			0.014
	486138	213751			0	0			0.014
	486138	213751			0	0			0.014
	486138	213751			0	0			0.014
	486138	213751			0	0			0.014
	485896	213784			84.69	0			0.014
	486227	213579			135	0			0.014
	486032	213872			122.03	0			0.014
	486054	213986			40.26	0			0.014
	486.08	213971			10.41	0			0.013
	486134	213.76			75.52	0			0.013
	486009	213979			87.43	0			0.012
	486063	213987			18.93	0			0.013
	486.14	213756			84.43	0			0.013
	486.14	213.74			5.55	0			0.012
	486137	213754			4.96	0			0.013
	486142	213853			34.37	0			0.013
	486142	213863			3.47	0			0.013
	486.33	213567			121.58	0			0.014
	486.16	213.83			108.58	0			0.013
	485908	213.55			130.61	0			0.013
	486118	213721			93.9	0			0.014
	486151	213766			19.35	0			0.014
	486003	213988			92.51	0			0.014
	485993	213533			157.8	0			0.014
	486001	213472			21.33	0			0.014
	486297	214064			229.49	0			0.015
	486.16	213795			104.67	0			0.015
	486023	213706			56.65	0			0.015
	486294	214071			157.63	0			0.015
	486114	214484			156.21	0			0.015
	486122	213798			237.87	0			0.016
	486081	213921			44.95	0			0.015
	486131	213779			52.2	0			0.014
	486.08	213948			61.21	0			0.014
	486.07	213984			12.95	0			0.014
	486074	213969			5.38	0			0.014
	486074	213971			0.69	0			0.014
	486076	214072			35.03	0			0.014
	486218	214297			92.25	0			0.014
	486149	213784			179.47	0			0.014
	486132	213721			22.63	0			0.014
	486077	213967			87.4	0			0.014
	486132	213771			70.58	0			0.014
	486141	213738			11.86	0			0.013
	486076	213964			81.54	0			0.013
	486244	213596			140.26	0			0.013
	486152	214269			235.52	0			0.013
	486213	214344			33.52	0			0.014
	486015	213524			292.49	0			0.013
	486285	214019			195.5	0			0.013
	486167	213905			56.89	0			0.013
	486209	214265			125.67	0			0.012
	486147	213798			163.34	0			0.012
	486001	213478			121.96	0			0.012
	486291	214052			222.98	0			0.012
	485944	213573			205.08	0			0.012
	486059	214408			292.25	0			0.013
	486149	213836			200.77	0			0.013
	486006	213464			138.19	0			0.013
	486289	214054			226.89	3000			0.013
	486.03	214412			153.21	3000			0.013
	486144	214276			61.53	3000			0.013
	486315	214081			89.93	3000			0.013
	486315	214076			1.73	3000			0.012
	486226	214293			81.32	3000			0.012
	486302	214103			70.95	3000			0.013
	486315	214.07			12.3	3000			0.012
	486309	214086			5.92	0			0.013
	486013	213524			220.24	0			0.013
	486147	214.2			238.95	0			0.014
	486315	214135			62.46	0			0.014
	485807	213987			183.46	0			0.014
	486048	214.46			184.06	0			0.014
	486321	214125			149.84	0			0.015
	486184	214229			59.64	0			0.015
	486294	214104			57.73	0			0.015
	486021	214472			158.87	0			0.015
	486.28	214123			150.69	0			0.015
	485829	214288			166.51	0			0.015
	486098	214239			94.81	0			0.016
	486161	214311			33.17	0			0.015
	486134	214329			11.25	0			0.016
	486.22	214301			31.36	0			0.015
	486014	214.11			97.4	0			0.016
	486203	214283			88.84	0			0.015
	486186	214275			6.51	0			0.016
	486032	213844			158.69	0			0.016
	485864	214.26			155.56	0			0.016
	485921	214205			27.46	0			0.016
	486217	214284			106.22	0			0.016
	486238	214308			11.06	0			0.016
	486092	214474			76.65	0			0.016
	486212	214317			68.52	0			0.016
	486232	214.29			11.65	0			0.015
	486.14	214324			34.01	0			0.015
	486398	214097			119.15	0			0.015
	486118	214454			157.31	0			0.015
	486281	214122			128.24	0			0.015
	486.19	214.23			48.97	0			0.015
	486213	214312			29.53	0			0.015
	486145	214322			23.83	0			0.015
	486298	214094			95.2	0			0.014
	486319	214071			10.8	0			0.014
	486097	214468			157.71	0			0.014
	486289	214.12			137.81	0			0.014
	486158	214289			74.14	0			0.013
	486291	214109			77.6	0			0.013
	486.32	214069			17.13	0			0.013
	486308	214086			7.21	0			0.013
	486309	214083			1.1	0			0.013
	486145	214313			97.95	0			0.013
	486294	214105			88.71	0			0.013
	486159	214198			56.84	0			0.013
	486159	213855			118.93	0			0.013
	486225	214.26			142.28	0			0.013
	486175	214291			20.4	0			0.013
	486167	213841			156.05	0			0.013
	486222	214.26			146.53	0			0.013
	486309	214121			56.86	0			0.013
	486313	214068			18.43	0			0.014
	486309	214085			6.06	0			0.014
	486.31	214084			0.49	0			0.014
	486.31	214083			0.35	0			0.014
	486228	214292			77.84	0			0.014
	486302	214103			70.38	0			0.014
	485.95	214058			123.04	0			0.014
	486274	214084			112.7	0			0.014
	486333	214084			20.46	0			0.013
	486172	214254			81.18	0			0.014
	486136	214229			15.2	0			0.014
	486006	214484			99.24	0			0.014
	486.29	214115			161.45	0			0.013
	486327	214059			23.27	0			0.013
	486142	214317			110.08	0			0.013
	485787	214235			126.33	0			0.014
	486.19	214289			140.98	0			0.013
	486171	214227			22.48	0			0.012
	486294	214084			65.4	0			0.012
	486319	214077			9	0			0.012
	486148	214214			75.97	0			0.013
	486134	214225			6.17	0			0.012
	486008	214384			70.34	0			0.012
	486289	214105			137.3	0			0.012
	486327	214066			18.88	0			0.012
	486224	214295			87.06	0			0.012
	486.22	214312			6.06	0			0.012
	486307	214.09			82.67	0			0.012
	486314	214072			6.7	0			0.012
	486144	214315			102.83	0			0.013
	486212	214314			23.58	0			0.013
	486.23	214297			8.58	0			0.013
	486223	214301			2.8	0			0.013
	486141	214322			29.35	0			0.013
	486133	214324			2.86	0			0.013
	485927	214093			107.32	0			0.012
	486071	214454			134.76	0			0.013
	486311	214122			142.04	0			0.013
	486237	214267			56.44	0			0.013
	486003	214507			116.22	0			0.013
	485.99	214508			4.52	0			0.013
	486299	214098			178.01	0			0.013
	485963	214147			117.73	0			0.013
	486.19	214304			95.7	0			0.013
	485825	214327			126.81	0			0.013
	485763	214322			21.57	0			0.013
	486127	214323			126.21	0			0.013
	486023	214493			69.1	0			0.013
	486286	214.11			161.09	0			0.013
	485.73	214.28			201.59	0			0.013
	485953	214508			110.58	0			0.013
	485954	214096			142.85	0			0.014
	486122	214289			88.72	0			0.013
	486017	214.51			84.84	3000			0.014
	485991	214506			9.12	3000			0.014
	485792	214228			118.54	3000			0.014
	486112	214304			114.04	3000			0.014
	486241	214.31			44.78	3000			0.014
	486.01	214.49			101.54	3000			0.014
	485988	214.51			10.31	3000			0.014
	486002	214498			6.39	3000			0.014
	486	214397			35.03	3000			0.014
	485893	214474			45.71	3000			0.013
	485.69	214325			87.31	3000			0.013
	485813	214069			98.48	3000			0.013
	486002	214471			154.02	3000			0.013
	485939	214113			126.04	3000			0.013
	485992	214456			120.34	3000			0.013
	486004	214526			24.63	3000			0.013
	485.79	214226			127.77	3000			0.013
	485.98	214371			82.87	3000			0.013
	485713	214328			93.77	3000			0.013
	485969	214486			104.31	3000			0.013
	485809	214.24			101.75	3000			0.013
	485767	214203			19.41	3000			0.013
	485829	214078			48.38	3000			0.013
	485995	214475			149.2	3000			0.013
	486008	214523			17.24	3000			0.013
	485998	214496			9.98	3000			0.013
	486136	214.23			103.9	3000			0.013
	486013	214474			94.74	3000			0.013
	485926	214202			99.02	3000			0.013
	485995	214467			94.95	3000			0.013
	485704	214.34			110.09	3000			0.013
	485903	214068			116.86	3000			0.013
	485906	214456			134.54	3000			0.013
	485691	214343			84.22	3000			0.013
	485677	214.3			15.68	3000			0.013
	485989	214494			127.39	3000			0.013
	485716	214.33			110.42	3000			0.013
	485659	214204			47.95	3000			0.013
	485786	214315			58.48	3000			0.013
	485891	214483			68.69	3000			0.013
	485999	214404			46.4	3000			0.013
	485898	214473			42.41	3000			0.013
	485679	214228			113.94				0.013
	485677	214294			22.89				0.013
	485.69	214321			10.39				0.013
	485677	214215			37.03				0.013
	485.88	214467			112.2				0.013
	485706	214335			75.73				0.013
	485868	214465			72.02				0.013
	485698	214233			99.73				0.013
	485864	214357			71.84				0.012
	485708	214327			55.08				0.013
	485869	214471			74.89				0.013
	485708	214329			74.43				0.013
	485665	214206			45.18				0.013
	485688	214305			35.24				0.013
	485688	214319			4.85				0.013
	485.88	214475			85.78				0.013
	485696	214232			105.68				0.013
	485674	214293			22.48				0.013
	485.69	214321			11.18				0.013
	485687	214312			3.29				0.013
	485687	214313			0.35				0.013
	485678	214398			29.64				0.013
	485.88	214484			76.12				0.013
	485697	214226			109.67				0.013
	485894	214656			164				0.013
	485711	214355			122.14				0.013
	485867	214452			63.69				0.013
	485708	214332			69.07				0.013
	485865	214565			97.42				0.014
	485897	214602			16.96				0.014
	485883	214584			7.91				0.013
	485885	214586			0.98				0.013
	485695	214324			112.22				0.013
	486.04	214895			231.32				0.013
	485724	214373			211.57				0.013
	485664	214275			39.84				0.013
	485681	214668			136.39				0.013
	485677	214249			145.29				0.013
	485687	214281			11.62				0.013
	485.71	214704			146.88				0.013
	485879	214611			66.88				0.013
	485704	214314			119.53				0.012
	485865	214562			102.52				0.013
	485901	214504			23.67				0.013
	485887	214475			11.17				0.013
	485.61	214.33			108.41				0.013
	485691	214687			126.93				0.013
	485687	214436			87.04				0.013
	485674	214383			18.92				0.013
	485907	214682			131.43				0.013
	485899	214605			26.84				0.012
	485881	214578			11.25				0.012
	485696	214325			108.67				0.012
	485668	214648			112.41				0.012
	485679	214698			17.75				0.012
	485.88	214488			100.79				0.012
	485706	214.31			86.31				0.012
	485665	214392			31.79				0.012
	485485	214517			75.98				0.013
	485489	214792			95.36				0.013
	485705	214728			78.11				0.013
	485888	214584			80.74				0.012
	485922	214681			35.64				0.012
	485886	214597			31.69				0.012
	485684	214403			97.11				0.013
	485667	214394			6.67				0.013
	485879	214.58			97.79				0.013
	485526	214513			124.58				0.013
	485299	214673			96.29				0.013
	485317	214612			22.05				0.013
	485674	214318			160.35				0.012
	485925	214661			147.37				0.012
	485525	214816			148.74				0.013
	485647	214684			62.32				0.013
	485.89	214583			91.24				0.013
	485753	214817			94.02				0.013
	485.9	214709			63.25				0.014
	485545	214892			138.48				0.014
	485496	214923			20.1				0.014
	485522	214909			10.24				0.014
	485.9	214.7			149.76				0.013
	485471	215042			190.23				0.013
	485868	214727			175.72				0.013
	485738	214749			45.72				0.012
	485259	214784			166.53				0.012
	485869	214693			213.85				0.013
	485725	214851			74.12				0.012
	485.68	214789			26.56				0.013
	485271	214523			169.17				0.013
	485658	214753			156.09				0.013
	485258	214603			148.12				0.013
	485.65	214755			145.78				0.013
	485729	214788			29.69				0.013
	485521	214903			82.41				0.013
	485509	214917			6.39				0.013
	485503	214802			39.93				0.013
	485814	215052			138.35				0.013
	485.53	215018			99.17				0.013
	485497	214908			39.82				0.013
	485696	214778			82.42				0.012
	485709	214.77			5.29				0.012
	485698	214777			4.52				0.012
	485267	214859			152.12				0.012
	485658	214784			138.04				0.013
	485727	214771			24.35				0.013
	485695	214777			11.29				0.013
	485525	214905			73.78				0.013
	485509	214918			7.15				0.013
	485269	214.78			95.99				0.013
	485494	214898			88.09				0.013
	485516	215005			37.88				0.013
	485496	215003			6.97				0.013
	485517	214913			32.04				0.013
	485449	214667			88.49				0.013
	485685	215105			172.51				0.013
	485539	214947			74.59				0.013
	485506	214895			21.35				0.013
	485503	214999			36.07				0.013
	485.69	214.79			97.24				0.013
	485536	214893			64.24				0.013
	485507	214.92			13.74				0.013
	485.52	214909			5.9				0.013
	485501	214996			30.88				0.013
	485499	215005			3.2				0.013
	485.5	214999			2.11				0.014
	485.5	215			0.35				0.013
	485.5	215			0				0.013
	485259	214868			95.28				0.013
	485494	214902			82.33				0.013
	485517	215			34.9				0.013
	485263	214789			114.49				0.013
	485495	214893			88.15				0.013
	485534	214.92			16.45				0.013
	485515	214909			7.61				0.013
	485.87	215.36			199.01				0.013
	485055	215039			303.71				0.013
	485198	214761			108.4				0.013
	485271	214851			40.18				0.012
	485504	214915			83.78				0.012
	485684	215201			117.17				0.012
	485513	215023			85.58				0.012
	485489	214986			15.29				0.012
	485261	214.87			88.7				0.012
	485647	215.19			173.85				0.012
	485701	215231			23.51				0.012
	485503	215005			104.18				0.012
	485258	214774			116.75				0.012
	485639	215.27			216.86				0.012
	485297	214826			194.32				0.012
	485465	214959			74.3				0.012
	485516	215017			26.78				0.012
	485498	214998			9.07				0.012
	485.5	215			0.98				0.012
	485259	214868			95.28				0.012
	485236	214855			9.16				0.012
	485492	214996			101.34				0.011
	485594	215217			84.4				0.011
	485505	215019			75.27				0.012
	485.23	214929			100.33				0.012
	485202	215106			62.13				0.012
	485217	215124			8.12				0.012
	485648	215291			160.27				0.012
	485235	215202			146.49				0.012
	485376	215141			53.27				0.012
	485512	215005			66.69				0.012
	485023	215.24			188.11				0.012
	485453	215025			166.69				0.012
	485513	215.07			26				0.012
	485411	215151			45.16				0.012
	485411	215149			0.69				0.012
	485.48	215091			31.25				0.012
	485023	215001			161.5				0.012
	484975	214996			16.73				0.013
	485.22	214943			86.91				0.013
	485235	215398			157.85				0.013
	485656	215245			155.31				0.013
	485051	214993			227.24				0.013
	485358	215311			153.26				0.013
	485.26	215242			41.56				0.013
	485132	215057			78				0.013
	485003	215207			68.6				0.013
	485456	215396			170.19				0.014
	485.26	215427			68.8				0.014
	485206	215.42			18.88				0.014
	485227	215421			7.29				0.013
	485406	215337			68.56				0.013
	485666	215297			91.21				0.013
	485501	215388			65.33				0.013
	485223	215425			97.24				0.014
	485.46	215394			82.88				0.014
	485.25	215418			73.29				0.014
	485022	214949			180.81				0.014
	485232	215469			194.45				0.013
	485238	215.46			3.75				0.013
	485006	215253			107.81				0.013
	485451	215.38			160.46				0.013
	485261	215428			67.95				0.013
	485454	215394			67.95				0.013
	485274	215512			74.63				0.013
	485181	215208			110.23				0.013
	485192	215.17			13.72				0.013
	485009	215341			86.84				0.013
	485629	215.31			215.24				0.013
	485278	215412			126.74				0.012
	484765	215082			211.5				0.013
	485219	215575			232.38				0.013
	485254	215461			41.35				0.013
	485217	215405			23.27				0.013
	485472	215396			88.47				0.013
	485033	215015			201.55				0.013
	485157	215.16			66.15				0.013
	485023	215268			59.67				0.014
	484988	215259			12.53				0.014
	485224	215508			118.95				0.014
	484771	214872			270.74				0.014
	485441	215435			303.44				0.014
	485064	215061			184.13				0.014
	484967	215276			81.78				0.014
	485.22	215438			104.17				0.014
	485157	215501			30.89				0.014
	485214	215427			32.39				0.014
	485014	215342			75.35				0.014
	484988	215341			9.02				0.013
	485002	215345			5.05				0.013
	485251	215177			104.15				0.013
	485311	215686			177.71				0.013
	485275	215653			16.93				0.013
	485.01	215262			163.78				0.013
	485015	215332			24.33				0.012
	485.22	215427			78.34				0.013
	484914	215244			123.63				0.013
	485264	215687			195.76				0.013
	484786	215125			255.81				0.013
	485655	215657			353.29				0.013
	485565	215548			49.01				0.013
	485221	215501			120.38				0.014
	484998	215024			182.57				0.014
	484991	215185			55.88				0.014
	485217	215429			115.32				0.014
	485235	215429			6.24				0.014
	485705	215707			189.34				0.014
	485168	215527			196.38				0.014
	485191	215505			11.04				0.014
	485244	215523			19.41				0.014
	485231	215.52			4.63				0.014
	485231	215.52			0				0.014
[truncated: 6,761 more rows]
